# Supplementary material for: Structural and functional insights into the first Bacillus thuringiensis vegetative insecticidal protein of the Vpb4 fold, active against western corn rootworm
Source: PLoS One. 2021 Dec 20;16(12):e0260532. doi: 10.1371/journal.pone.0260532 (PMC8687597; doi:10.1371/journal.pone.0260532)
Supplement: S1 File — (TXT) [file pone.0260532.s009.txt]

CLUSTAL W (1.81) multiple sequence alignment

UniRef90_A0A1L8WHH5_39_609         ----------SKTQVGVLGYYYYGDSFEKPAFISMDTYSDGKLHVNSEDMAKI--QNVTK
UniRef90_UPI00096D4DF2_47_665      -----------VDRSGLLGYYFSDSDFKNPTLYAPTRNGK-LMFDITSEDKGL--LTKNN
UniRef90_A0A243E449_35_623         ---VHSNEHKQVDRRGLIGYYFKENDFKSLALFAPTLND--FMYDQNSAND-L--LNKES
UniRef90_UPI000BFC81A6_43_683      --------ESEEARRGLLGYYFKGSHFNNLVTFAPTHEDT-LMYNPATSNE-L--LEKDQ
UniRef90_Q5JZY7_48_611             ----------EVDRKGLLGYYFKGKEFNHLTLFAPTRDNT-LIYDQQTVDF-L--LDKKQ
UniRef90_G8C881_52_634             --------------KGLLGYYFKDKDFSNLTMFSPTRYNT-LIYDQQTANK-L--LDKKQ
UniRef90_A0A1J9W975_47_856         --------------TGLMGYYYNDSNFSELVMMTPEKNGE-LKIIKEDHGE-L--LPEGK
UniRef90_UPI000BFB31E0_45_786      --------EKQENPNGLVGHYFKDATFTGLSYIQVGEKN--TLMKKEKESK----EDIPL
UniRef90_UPI000C21883D_51_882      ---------------GLLGYYFQDNKFSDLTAIQPYTSG--GLILNNKISE-T--LSNEG
UniRef90_A0A2A8ZRP2_80_909         ------SNSVENTGKGLLGYYFKDSQFSDLIMIQANTTG--RLHVNSQTQNGI--STEEK
UniRef90_N1LHK0_47_864             ---------------GLLGYYFYDNQFNDLAYIHPQTSS--ELYTQDHILK-VSKSKDKT
UniRef90_N1LNI9_47_917             ---------------GLLGYYFHDNQFNDLAYIQPYTSS--EFYQPDHVEKIISSFNENK
UniRef90_A0A2C9Z275_50_872         --------------KGLLGYYFKDNQFSNLTVIQPNTSS--KLYFNSNVEKTL--SSEEK
UniRef90_A0A2B0LG62_50_873         --------------KGLLGYYFKDSQFSDLVVIQPNTSG--ELHFNNKTQKAL--SSGGE
UniRef90_A0A2U5GYP0_50_873         --------------KGLLGYYFKDSQFSNLTVIQPNTSG--KLYFNDKVEKTL--STEEK
UniRef90_UPI001142B61B_50_871      --------------KGLLGYYFKDNQFSNLTVIQPNTSS--KLYFNGEVEKTL--SSEEK
UniRef90_A0A2C1VQW7_51_860         --------------KGLLGYYFKDSEFSNLAFIQPNTSG--ELYLNNKAQKEL--SLEER
UniRef90_A0A243JY09_50_866         --------------KGLLGYYFQDNQFSNLAVIQPNTSG--KLYFNNKTQKDL--FFEER
UniRef90_A0A243MIT9_43_760         --------GEKKGVTGLVGYYFKDVQFTNLSLISFGEQS--KLANQTKM-------KKHN
UniRef90_UPI000E4A4C89_48_876      ----------EKISTGLIGQYFIDKQFTNISFIQVDEKN--TLISKEKV-------KADT
UniRef90_UPI000E514F2D_52_969      --------------TGLIGQYFTDNQFQQLSFIQVGEKN--ILINKDKV-------KEDI
UniRef90_R8T157_46_848             --------KNQRADVGLVGYYFVDDQFNESAFVQTGEKG--KLLDTKKV-------KQDT
UniRef90_S5YZN2_46_949             --------LEQEPAIGFIGYYFKDDAFKDLAFIQVGEKS--TLMDKKKV-------QMDE
Input_protein_seq                  MQNIVSSKSEQATVIGLVGFYFKDSTFKELMFIQVGEKS--NLMNKARI-------NTDA
UniRef90_A0A2B9DI00_1_830          MQTIDSSKVGQATVIGLVGFYFKDSEFKDLMFIQVGEKS--KLMDKSRI-------NTAS
UniRef90_UPI000817B030_1_926       MQNIVSSKVDQLTVIGLVGFYFKDAAFKDLMFIQVGEKS--NLMDKSRI-------NTVS
UniRef90_A0A2A8ZTD0_1_827          MQNTVSSKVDQMTVIGLVGFYFKDTTFKDLMFIQVGEKS--NLMDKSRI-------NTVS
UniRef90_UPI0002798920_1_832       MQNTVSSKVDQVTVIGLVGFYFKDTAFKDLMFIQVGEKS--NLMDKSRI-------NTVS
UniRef90_UPI000E536738_4_820       ---DVSNKNAQSSVNGLMGQYFTDDAFSQLAFIQVGENS--ELINKNKM-------QEAI
UniRef90_UPI000BF58B6B_42_924      ---------ENIARNGLVAYYFKDSSYKELSSIQVEKDS--TLFKKQEI-------KTNQ
UniRef90_V9I0N3_39_962             ------KSKEEQNSQGLLGYHFKDNQFEKLSYIEVGIKNK-EEEKKQRMKRSI--EDEKN
UniRef90_A0A0J7D8D3_39_959         --------AEKKGVQGLIGYSFKDAQFKELAFISLGEQS--KLIDKAKL-------NNNN
UniRef90_A0A1C4E5K2_37_860         ------TKEEKKSIQGLVGYYFKDDHFQELDFISLEGQG--KLLDKEKI----------N
UniRef90_UPI000BF871D8_40_861      ---------DKKSIQGLVGYHFNDTQFQELDFISLGGQS--KLLDKEKI----------N
UniRef90_A0A2C1S755_42_858         -------TEEKSNIQGLLGYHFKDAQFHELASIKIGVQSN-KLIDKTKV-------MKNN
UniRef90_J7VTM8_43_779             --------EEKSNIQGLLGYYFKDAQFQDLTSIKVGEQSD-KLIDKARV-------IKSN
UniRef90_A0A226QZ48_41_769         ----------KKSIQGLVGYYFKDTQFQELDFISLGGQS--KLLDKEKL----------N
UniRef90_R8DKX4_42_612             -------------SAGLIGYHFNDTNFNDLALITNHPTGD-LEVSFEEMGE----LVMNQ
UniRef90_UPI000278C1DF_42_619      --------ANDAVPTGLLSYYFKDHNLKDLAFMTNQQTGN-LSTFSTELND-L--VETQG
UniRef90_A0A242XDU8_54_667         --------------KGLLSHYFKDKDFKDLSFITTQTTGN-LYSISPGV---K--PLLGS
UniRef90_A0A0A0WXQ9_55_655         ---------------GLLSHYFKDKDFQALSLMATQTTGD-LCDVSPEIKP-L--LDGD-
UniRef90_R8HF93_55_649             ---------------GLLSHYFKDKDFQTLSHMATQTTGD-LSEVSPEIKP----LLEGE
UniRef90_A0A0K9M9F5_44_637         -------SSNSTLHEGLLSYYFNDSNFREFIFMTNQQTGD-LSAFPAEVND-L--TGGNA
UniRef90_A0A242WVX5_42_654         --------SSSVLQEGLLSYYFNDLSFRELSFMTNQQTGD-LSTLPTEVND-L--SDGKA
UniRef90_A0A161ASX7_47_631         -------------SEGLLGYYFNDLDSKDLLFMTNQQTGD-LSTLPKEVND-F--SDKKQ
UniRef90_A0A2A7G5K8_41_631         -------SSSSALQEGLLSYYFNDLNFKEVSFMTNQQTGD-LSTLPTEAND-L--SDGKA
UniRef90_A0A2C4Z413_44_631         ----------SILQEGLLSYYFNDLNFKELSFMTNQQTGD-VSKLPTEATD-L--SDGKA
UniRef90_A0A0G4DAT8_9_589          ---------------GLLGYYYGDKYFHDLELIHITQKGGTIHLFKEDSSS-L--FTAKK
UniRef90_UPI0009952A53_7_591       ------------TKNGLLGYYYTDSYFHELEMIHITKSSGRIHLFEEEISS-L--FTSEK
UniRef90_A0A1B2DME3_15_733         -----------FSSFGLVGFYFRSTAFNELLLITQNKDSN-LSLENTQLSS-L--CNIDN
UniRef90_A0A4Y7QP63_18_780         -------------SNGLLGFYFSGENFNDLLLITQKRNSD-LSLEKKNLFS-L--SNIEE
UniRef90_A0A2N0F7I7_18_708         -------------HYGLIGFYFKGAQFNDLLLITQKRNSN-LSLDKTQMSS-L--SNIQN
UniRef90_R7ZDH6_18_704             -------------GYGLIGFYFKGNQFNDLLLITQKGDGN-LSLDKTQMTS-L--PSIQN
UniRef90_C4B699_12_624             -----DSNKNYFTINGLMGYYFENDFF-NLSIISPTLDGN-LTFSKEDINS-I--L--GN
UniRef90_A0A2C1I5G7_52_665         -------------KKGFMGYYFTDKQFKDMILMAPVENGE-LKVTKEEVKD-L--LNAEQ
UniRef90_A0A1B1LH68_51_652         -----------------MGYYFTDKQFKDMVLMGQTQNGK-LLVTKEEVKD-L--LNAEQ
UniRef90_A0A2V4X350_43_747         -------KFNKVEIHGLIGQYFKDDNFKQLLMVSHEKNSD-ILLKTEEMKD-V--LPSGE
UniRef90_A0A3E3E7V4_47_695         --------------NGLMGYYFKDKDFKELELMAPIKNSN-LEFNKDGASD-L--LTESN
UniRef90_O06498_42_719             -------NEKTVSSNGLMGYYFADEHFKDLELMAPVKNGE-LKFEKNKVEK-L--LTEEK
UniRef90_A8DS70_54_684             ---------------GLMGYYFTDEHFKDLKLMAPIKDGN-LKFEEKKVDK-L--LDKDK
UniRef90_A0A1V0E026_47_683         ------------PSNGLMGYYFADEHFKDLELMAPIKNGN-LKFEEKKVDK-L--LDKDK
UniRef90_A0A386JBW9_53_689         --------------NGLMGYYFTDEHFKDLELMAPIKDGN-LKFEEKKVDK-L--LDKDV
UniRef90_Q46221_50_684             -------------SNGLMGYYFADEHFKDLELMAPIKNGD-LKFEEKKVDK-L--LTEDN
UniRef90_A0A411AM37_51_681         --------------NGLMGYYFSDEHFKDLELMAPIQNDG-LTFEEKKIDK-L--LTKDK
UniRef90_F7J0A3_50_686             -------------TNGLMSYYFTDEHFKDLELMAPIKNGD-FTFKGNEVDK-L--LTKDK
UniRef90_A0A4U2N2X2_45_818         ---------NKNTSQGLMGYYYNDNNFKKPALIAPEINGD-LKIEKNEVKD-L--LSADK
UniRef90_A0A243IS14_48_773         --------------QGLMGYYYQDPNFQQLVLMGHRQATD-LKIPKNEVKA-L--LSNDQ
UniRef90_A0A347VEY5_44_850         -------KQEAPSPQGLMGYYYQDQNFQQLALMGHRQATD-LKVPKSEVKD-L--LSGNQ
UniRef90_A0A2B0JNZ9_44_768         -------KQETPSPQGLMGYYYQDQNFQQLALMGHRQATD-LKVPKSEVKD-L--LSGNQ
UniRef90_A0A2A7F0E5_49_775         ------------SPQGLMGYYYQDQHFQQLALMGHRQTTD-LKIPKSEVKD-L--LSKDQ
UniRef90_A0A1Q1NKL8_45_772         --------QTAPSSQGLMGYYYQDQHFQQLALMGHRQATD-LKVPKSEVKD-L--LSNDQ
UniRef90_A0A2B9E9Y9_48_853         -----------PSPQGLMGYYYQDQHFQQLALMGHRQATD-LKVTKSEVKD-F--LSKDQ
UniRef90_A0A243JQK3_45_778         --------QQAPSHQGLMGYYYQDQHFQQLALMGHRQSTD-LKVPKSEVKD-F--LSEDQ
UniRef90_A0A242WT29_51_776         ---------SNDSSQGLLGYYFRDQNFQHLSLMAHRQASG-LELPKNEVEN-L--LSEDQ
UniRef90_A0A193D2N8_48_771         -------QVSNESSQGLLGYYFQDSNFQQLTMMAHRQVSD-LQITKKEVKN-L--LADDQ
UniRef90_A0A4U2N706_47_767         -------------SQGLLGYYFQDQNFQHLALMAHRQASD-LEISKNEVKN-L--LSEDQ
UniRef90_UPI000BF3EA83_47_766      ------SQVSHVSSQGLLGYYFQDSNFQQLVLMAHRQASD-LEIHKNEVKD-L--LSKDQ
UniRef90_A0A243K9T9_53_776         ------------SSQGLLGYYFQDQNFQHLALMAHRQASD-LEIQKNEVKN-L--LSENQ
UniRef90_A0A2A7FEI9_54_771         -------------SQGLLGYYFHDPKFQQLALMAHRQASD-LEISKDDVKQ-L--LSKEQ
UniRef90_A0A1Q1NKN7_51_779         ----------NEVSQGLLGYYFQDQKFQQLALMAHRQASD-LEISKDEVKQ-L--LSKEQ
UniRef90_A0A2B0JKL7_52_772         -----------EVSKGLLGYYFQDQKFQQLALMAHRQASN-LEIPTEEVKH-L--LSKEQ
UniRef90_A0A4Y6F9H0_48_772         -------QISNESSQGLLGYYFQDQKFQQLALMAHRQASD-LKISKGEVKN-L--LSKDQ
UniRef90_A0A347VEZ5_51_704         ----------NEVSQGLLGYYFQDQKFQQLALMAHRQASN-LEIPKEEVKH-L--LSKEQ
                                                    :.  :                                      

UniRef90_A0A1L8WHH5_39_609         ESIQSARWIGQIQIQQTGEYEFS-TTDNKNILLQVDKQSVIE----------NGRVKTIH
UniRef90_UPI00096D4DF2_47_665      SNYKSIKWFGYLKSNTTGDYKLK-ISDDKNAIIEVNGKIVSN---K------GEKKETIH
UniRef90_A0A243E449_35_623         QQYQSIRWIGLIKSKETGDFRFE-LSDDTNAIIEINGQIVSN---K------GNNKQEIH
UniRef90_UPI000BFC81A6_43_683      QVYQSIRWVGFIKSKETGNFTFN-LSDDEHAIIEIDGKVISN---Q------GQEKKQIH
UniRef90_Q5JZY7_48_611             QEYQSIRWIGLIQSKETGDFTFN-LSDDKNAIIEIDGKTISH---K------GQNKQVVH
UniRef90_G8C881_52_634             QEYQSIRWIGLIQSNKTGDFTFE-LSDDECAIIEMDGKVISN---K------GKEKQVVH
UniRef90_A0A1J9W975_47_856         RNIQSIRWIGYIKPSEDGEYIFS-TSTDQNIVMQIDGKTVIN---Q------SPMENKIE
UniRef90_UPI000BFB31E0_45_786      EKAQSVRWNGTIKPDQTGEYKLF-TSASKDIVVQVNGETVLKKDGQ------ENIEQSIK
UniRef90_UPI000C21883D_51_882      KHIQSARWLGYIKPSKTEEYQLS-TSADQNVIIQLDGRIIIN---R------VPMEQRIK
UniRef90_A0A2A8ZRP2_80_909         QNIHSARWMGYIKPSETGEYKIS-TSSDKNVIIQLDGNPIIK---Q------SAMEKYIQ
UniRef90_N1LHK0_47_864             KNIQSSRWVGYIKPSQTDEYQFF-TSADANVIIQLDEQIIIN---N------APMKQKIK
UniRef90_N1LNI9_47_917             QKINSIRLMGYIKPSQTDEYQFS-TSANTNVIVKLEGQTIIN---K------SSMKQKIK
UniRef90_A0A2C9Z275_50_872         QGIQSARWVGYIKPSKTDEYQLS-TSADKNAIIQLDGNLIMN---Q------SPMEQHIK
UniRef90_A0A2B0LG62_50_873         QNIQSARWIGYIKPSKTDEYQLS-TSSDTNVVIQLDGNLILD---R------STMDQYIK
UniRef90_A0A2U5GYP0_50_873         QGIQSARWIGYIKPSQTDEYQLS-TSADKNVIIQLDGNLIMN---Q------SSMEQHIK
UniRef90_UPI001142B61B_50_871      QGIQSARWVGYIKPSKTDEYQLS-TSVDKNVIIQLDGKTIMN---Q------SPMEQHIK
UniRef90_A0A2C1VQW7_51_860         QNIQTARWMGYIKPSETAEYQLS-TSSDKNVIIQLDGNLIIN---Q------SPMEQRIK
UniRef90_A0A243JY09_50_866         KNIQSARWMGYIKPSETAEYQLS-TSSDKNVIIQLDGNLIMN---Q------SPTEQHIK
UniRef90_A0A243MIT9_43_760         QTFESARWMGRIKASQTGEYTFS-TASDQNIILQVNGETIIN---Q------GKMEKPLK
UniRef90_UPI000E4A4C89_48_876      ANVQSIRWIGNIKPDEAGDYTFS-TSNNENVIIQVNGETVVK---Q------KEEKKSLR
UniRef90_UPI000E514F2D_52_969      TNVESIRWIGNIKPAETGEYKIS-TSENESVIIQIDGDIIVK---Q------NEETKPIR
UniRef90_R8T157_46_848             SQIKSIRWEGNIKPSKTGEYILS-TSSNKHVTMKINGETIIK---Q------ADMEKVMK
UniRef90_S5YZN2_46_949             QKIHSVQWIGNLKPSQTGDYTLS-TSLDKNVILKINGETVIN---G------TGMNKSIK
Input_protein_seq                  QQIQSIRWMGNLKSPQTGEYRLS-TSSDENVILQINGETVIN---Q------ASIQKNLK
UniRef90_A0A2B9DI00_1_830          QQIHSVRWMGNLLPPQTGEYKLS-TSFNNNVIMQINGETVIN---Q------SSIEKSLQ
UniRef90_UPI000817B030_1_926       QQSHSVRWIGNLIPPQTGEYKLS-TSFNNNVIMQINGETVIN---Q------SSIEKSLQ
UniRef90_A0A2A8ZTD0_1_827          QQTHSVRWMGNLIPPETGKYKLS-TSLNNNVIMQINGETVIN---Q------SSIEKSLQ
UniRef90_UPI0002798920_1_832       QQIQSVRWMGNLIPPQTGEYKLS-TSFNNNVIMQINGETVIN---Q------SNIEKSLQ
UniRef90_UPI000E536738_4_820       KNIQSVRWIGQLKPSQTGEYSIS-TSNDQNVILQINGETIIN---Q------KNENKSIK
UniRef90_UPI000BF58B6B_42_924      QPVQSIRLIGKIKPTQNGEYAFSISSNDANTIIQINGQTVLQ---E------GKKNTPIH
UniRef90_V9I0N3_39_962             LSIQSVRWLGRLVVPETGEYTLS-TSFDQHVILQINGETVLN---K------GKTVKSVS
UniRef90_A0A0J7D8D3_39_959         QNIQSVRWMGRVKPSQTGEYTIS-TSSDKNIILQVNGETIIK---Q------DKMEKPLK
UniRef90_A0A1C4E5K2_37_860         NKSQTIRWMGRIKPSQTGDYIIS-TSSDKNIILQVNGETIIN---Q------ENVAKSLK
UniRef90_UPI000BF871D8_40_861      NKDQTVRWIGRIKPSQTGDYIIS-TSADKNIILQVNGETIIN---Q------ENVAKPLK
UniRef90_A0A2C1S755_42_858         QTIESIRWMGRVKPSQTGEYTLS-TSSDQHVILQINGETVIN---Q------SKMKKTLK
UniRef90_J7VTM8_43_779             QTIHSVRWMGRVNPSQTGEYTFS-TSSDQHIILQINGENIID---Q------SEMKKTIK
UniRef90_A0A226QZ48_41_769         NKNQTIRWIGRIKPSHTGNYIIS-TSSDKNIVLQVNGETIIN---Q------ESTGKPLK
UniRef90_R8DKX4_42_612             QRYQSACWMGKIKISESGLYTFK-TSANKYIRLWINNQQLIN---E------DENVTPIE
UniRef90_UPI000278C1DF_42_619      KEINSAFWKGQIQVDESGEYGFS-TSKDQNVKLKINDKELIH---N------GTSTEKIR
UniRef90_A0A242XDU8_54_667         GKFQSAYWEGRIKIDESQIYQFT-TSADKFVKLWIDGVQVID---QRKGDSMSKYKQRVY
UniRef90_A0A0A0WXQ9_55_655         NKFQSAYWEGRIKIDESQMYQFT-TSADKFVKLWIDGVQVID---QGKGDSMYKYKQRVY
UniRef90_R8HF93_55_649             NKFQSAYWEGRIKIDESQMYQFT-TSADKFVKLWIDGVQVID---QGKGDSMYKYKQRVY
UniRef90_A0A0K9M9F5_44_637         MKIQSAYWKGRIQINETGEYSFT-TSADQHITLWIDGKQVIN---Q------FASQQKIQ
UniRef90_A0A242WVX5_42_654         TKVQSAYLKGRIQVDETGEYSFT-TSADQHMKLWVDGKQIIN---Q------SNSQQKIR
UniRef90_A0A161ASX7_47_631         KNVQSAYWHGRIRVDEAGEYVFT-TSANQYVKFLVDGNQMIN---H------SDSQQKIK
UniRef90_A0A2A7G5K8_41_631         KKVQSAYWKGRIQVDETGEYSFT-TSADQHVKLWVDGKQIIN---Q------STSQQKIQ
UniRef90_A0A2C4Z413_44_631         NKVQSAYWKGRIQVDETGDYSFT-TSADQHVKLWVDGKQIIN---Q------STSQQKIP
UniRef90_A0A0G4DAT8_9_589          SIIQSARWVGFLRPSITGHYQLS-TSHNAHVIMTVNGKNVIS---E------CEYSESLH
UniRef90_UPI0009952A53_7_591       PMIRSARWVGFLCPSITGHYHFS-TSHNNHVIMTLDGEVIIS---E------CEQSESVH
UniRef90_A0A1B2DME3_15_733         EQVQSARWLGFIKPPKTDEYIFY-TPSNQDIMIQLDQATVEL---G----------SSVT
UniRef90_A0A4Y7QP63_18_780         KKIKSARWLGYLKPQKTDEYVFS-TSLNDDVLIQIDNNVIVA-------------GKTVK
UniRef90_A0A2N0F7I7_18_708         EKIQSARWLGFIKPEQTDEYVFS-TSSNHEMLIQIDNEIIET-------------GIKVK
UniRef90_R7ZDH6_18_704             EKIQSARWLGFIKPEQTDEYVFF-TPSNYEMLIQIDNQIVNL-------------GSKIV
UniRef90_C4B699_12_624             KSIKSARWIGLIKPSITGEYVLS-TNSS-NCRIELNGEIFNL---S------LNTSNTVN
UniRef90_A0A2C1I5G7_52_665         QNIQSVRWMGYIKPSESGEYQFS-TSSDRQVIMNIDGNTVMN---Q------SPMEEKIK
UniRef90_A0A1B1LH68_51_652         QNIQSARWMGYIKPSESGEYTFS-TSSNEHVIMQVDNKTVID---R------SLMQNKIQ
UniRef90_A0A2V4X350_43_747         QQVKSARWKGIIQPTESGEYIFS-TSDDQNIQLQIDGKEIIQ---N------VDLQQKVT
UniRef90_A0A3E3E7V4_47_695         SYVRAVRWMGRIIPSQDGEYTIS--SDKSDTLIQINAQE------G------GLNKIKVK
UniRef90_O06498_42_719             TNIKSIRWTGRIIPSKDGEYTLS-TDKD-NVLMQINAEGEIA---N---------TLKVN
UniRef90_A8DS70_54_684             SDVKSIRWTGRIIPSKDGEYTLS-TDRD-DVLMQVNTESTIS---N---------TLKVN
UniRef90_A0A1V0E026_47_683         SDVKSVRWLGRIIPSEDGEYTLS-TNRD-DVLMQVNAKGDVA---S---------KLKVN
UniRef90_A0A386JBW9_53_689         SDVKSIRWTGRIIPSMDGEYTLS-TDRE-DILMQIDAKGDVA---N---------TIKAK
UniRef90_Q46221_50_684             SSIKSIRWTGRIIPSEDGEYILS-TDRN-DVLMQINAKGDIA---K---------TLKVN
UniRef90_A0A411AM37_51_681         -SIKSIRWTGRIIPSEDGEYTLS-TDRD-DVLMQISTKDDIA---K---------TLNVN
UniRef90_F7J0A3_50_686             -SIKSIRWTGRIIPSEDGIYTLS-TDRD-DVLMQINSKDDIA---K---------TLSIN
UniRef90_A0A4U2N2X2_45_818         QNFESVRWIGYIKPSKTDEYLFS-TSTDEEIIMEIDGNVVID---K------GSMKDKIK
UniRef90_A0A243IS14_48_773         QQIQSARWIGYIKPSQTGEYIFS-TSSDQHVIIELDGNSILN---Q------SSMTEPIQ
UniRef90_A0A347VEY5_44_850         QQIQSARWVGHIKPSKTGEYLFS-TSSDQQVRIELDGNSILN---Q------SSMTETIH
UniRef90_A0A2B0JNZ9_44_768         QQIQSARWVGHIKPSKTGEYLFS-TSSDQQVRIELNGNSILN---Q------SSMAETIH
UniRef90_A0A2A7F0E5_49_775         QQIQSARWIGYIKPSQTGEYLFS-TSSDQHVIIQLDDNQIVN---Q------SSMAEPIQ
UniRef90_A0A1Q1NKL8_45_772         QQIQSARWIGYIKPSQTGEYLFS-TSSDQHAIIQLDENQIVN---R------SSMTEPIQ
UniRef90_A0A2B9E9Y9_48_853         QQIQSVRLIGYIKPSQTGEYIFS-TSSDQHVMIQLDENQIVN---Q------SPMTAPIQ
UniRef90_A0A243JQK3_45_778         QQIQSMRLIGYIKPSQTGEYVFS-TSSDQHVIIQLDENQIVN---Q------SPMTGPIQ
UniRef90_A0A242WT29_51_776         QHIQSVRWIGYIKPDKTENYILS-TSSDQQVMIDLDGKNILK---Q------APMVESVQ
UniRef90_A0A193D2N8_48_771         QHIGSVRWIGYIQPSQTGDYILS-TSSDQQVVIELDGKIILN---Q------SSMTEAIQ
UniRef90_A0A4U2N706_47_767         QHIQSVRWIGYIKPSHTGDYLLS-TSSDRQVVIELNGKIVLK---Q------TSMTEAVH
UniRef90_UPI000BF3EA83_47_766      QHIQSVRWVGYIQPPQTGDYVLS-TSSDRQIVIELDGKGCLN---Q------SSMTEPIH
UniRef90_A0A243K9T9_53_776         QHIQSVRWVSYIKPPQTGDYVFS-TLSDRQVVIELDGKIILN---Q------SSMTEAIQ
UniRef90_A0A2A7FEI9_54_771         QHIQSVRWLGYIQPPETGDYVLS-TSSDQQVVIELDGKTIVN---Q------TSMTEPIQ
UniRef90_A0A1Q1NKN7_51_779         QHIQSVRWLGYIQPPQTGDYVLS-TSSDQQVVIELDGKNIIN---Q------TSMKEPIQ
UniRef90_A0A2B0JKL7_52_772         QHIQSVRWLGYIQPPQTGGYVFS-TSSDHQVVIELDGKNIIN---Q------TSMTEPIQ
UniRef90_A0A4Y6F9H0_48_772         QHIQSVRWIGYIQPPQTGDYVLS-TSADRQVVMELDGKNILN---Q------SSMTTPIQ
UniRef90_A0A347VEZ5_51_704         QHIQSVRWLGYIQPPQTGDYVFS-TSSDQQVVIELDGKNIIN---Q------TSMTEPIQ
                                       :    . :       : :     .    . :.                        

UniRef90_A0A1L8WHH5_39_609         LEKG-IYPIVAEYRTDQKE----SQIFNLDLSWM----NTKTNKKINTNEQLLRPELEPG
UniRef90_UPI00096D4DF2_47_665      LKKGQLVEIKIEYQNKKGIKFDDKILTNMILEKI----DKHGKSIKVEQSELNNPEYDKQ
UniRef90_A0A243E449_35_623         LEKDQLVPIKIEYQANKILKI--EDIKNLNLIKK----NHQNESYQIGLNELRKPDFNKK
UniRef90_UPI000BFC81A6_43_683      VKKDTLIPIKIEYKPDTQLRTDTKLFQNLKLYKI----DEKENMIPIEKEDLRNPDFNAA
UniRef90_Q5JZY7_48_611             LEKGKLVPIKIEYQSDQIVNRDSKIFKEFKLFKV----DSQQQSHQVQLDELRNPEFNKK
UniRef90_G8C881_52_634             LEKGKLVPIKIEYQLDEPLNIDDEKFKGFKLLKV----DNQKQLHQVQQDELRNPEFNKK
UniRef90_A0A1J9W975_47_856         LDKDKLYEIRLEYRQDENVKH--QILPDLQLFWS----RTNSDKIVIPEENLVLPNFAPG
UniRef90_UPI000BFB31E0_45_786      LEKDKSYEIKIEHKIDAA-----NPSAELKLSWS----IDNKEKEPIPEKNILSPNFAEK
UniRef90_UPI000C21883D_51_882      LEKDKLYEIKIEYQGDS------NSLLDLKFFWS----TSDVEKELIPDENLRTPNFSEK
UniRef90_A0A2A8ZRP2_80_909         LEKNKLYEIKIEYRGES------NPFGDLELFWS----TADTKMERIPDENLFTPNLTEK
UniRef90_N1LHK0_47_864             LEKDKLYEITIEYR---------GNTNELELFWS----TSNSKKQKIPNANLIAPNFSEK
UniRef90_N1LNI9_47_917             LEKDKLYEITIEYRENV------NLLLNLELFWS----TPNLKKQKIPTKNLIAPNFSGK
UniRef90_A0A2C9Z275_50_872         LEKDKLYEIKIEYRGES------NPLVDLGLFWS----TPNMKKELISDEHLLSPNFAEK
UniRef90_A0A2B0LG62_50_873         LEKDKIYEIKIEYRGES------NPLVDLELFWS----TSDMKKDRIPDKNLLAPNFSEK
UniRef90_A0A2U5GYP0_50_873         LEKDKSYEIKIEYRGET------NPLLDLELFWS----TPNMKKERISNEHLLSPNFAEK
UniRef90_UPI001142B61B_50_871      LEKDKLYEIKIEYRGES------NSLVELELFWS----TPNRKKEQISAEYLVSPNFAEK
UniRef90_A0A2C1VQW7_51_860         LEKNKLYEIKIEYCGES------NPLVDLELFWS----TPNRKKARISDEHLLSPNFAEK
UniRef90_A0A243JY09_50_866         LEKDKLYEIKIEYRGES------NSLVNLELFWS----TPNRKKERISDEHLLSPNFAEK
UniRef90_A0A243MIT9_43_760         LEKNKAYELKIEYQNIK------DTSPDLQLFWS----IEGKEKEKIPEENLLSPNLSER
UniRef90_UPI000E4A4C89_48_876      LEKDKLYEIKIEQHIEK------GKTEELQLLWR----KNQEKEILIPEKSLLSPNFSQK
UniRef90_UPI000E514F2D_52_969      LEKDKIYEIKIEQRVEK------GNAKELNLFWS----KDHGKETLISEEEIISPDFAQK
UniRef90_R8T157_46_848             LEKEKNYSITIEYHVP-------ESGKDLQLFWE----MSGEEKVQIPDNNILSPNFSET
UniRef90_S5YZN2_46_949             LEKDKLYEIKIEYQNKT------ESQSDLQVFWS----NKDGKKTQIPEGQILSPKISEN
Input_protein_seq                  LEANQVYEIKIEYRNTS------NTLPDLQLFWS----MNNAQKEQIPEKYILSPNFSEK
UniRef90_A0A2B9DI00_1_830          LEKYKVYEIKVEFRNST------DTIVDLQLFWS----IEDAPKVKIPEACILSPNFAEK
UniRef90_UPI000817B030_1_926       LEKDIVYEIKIEYRDTS------DTLSDLQLFWS----IGDAKREQIPEKYILSPNFSEK
UniRef90_A0A2A8ZTD0_1_827          LEKDNVYEIKIEYRDTS------DTLPDLQLFWS----VGDAKQEQIPEQYILSPNFSEK
UniRef90_UPI0002798920_1_832       IEKDKVYEIKIEYRDTS------DTLSDLQLFWS----IGDTERELIPEKYILSPNFSEK
UniRef90_UPI000E536738_4_820       LEKDKEYEIKIEYQN--------KDKKELQLFWG----MNQSEKVKIPEKNIISPDFSRK
UniRef90_UPI000BF58B6B_42_924      LEKNKNYDIKIEYRSKQ------EVNSNIQLFWS----KDGEKKELIPQNQLLLPDFKAQ
UniRef90_V9I0N3_39_962             LEKDKAYEVKIEYQNTE------NIETDLQLFWS----INGQDKKLIPHQNIVSPDFSKK
UniRef90_A0A0J7D8D3_39_959         LEKDKVYELKIEYRNIQ------DLSSDLQLFWS----VDGKEKEQIPQKNILSPNFSEK
UniRef90_A0A1C4E5K2_37_860         LEKDKIYELKIEYRNIT------DLSSDLQLLWS----IDGNRKEQIPQKNILSPNFSEK
UniRef90_UPI000BF871D8_40_861      LEKDKVYELKIEYRNIT------DLSSDLQLFWS----IDGKEKEEILNENILSPNFSEK
UniRef90_A0A2C1S755_42_858         LEKGKVYELKIEYQNTK------DNVSNLQLFWS----IDSKEKEPIPQKNILLPNFSEK
UniRef90_J7VTM8_43_779             LEKDKVYELKIEYRNTK------NTLPDLQLFWS----IDGKAKEPIPPKNILLPNFSEK
UniRef90_A0A226QZ48_41_769         LEKDKLYELKIEYQNIT------DSSSDLQLFWS----IDGKQKEQIPQKNVLSPNFSEK
UniRef90_R8DKX4_42_612             LESGNSYDIKIEYQNKDAE----PNNEHLYLHWI----KPNNQEEIVPTNNFLFPDN---
UniRef90_UPI000278C1DF_42_619      LEKGKFYPIEIVYKNGDR-----SQNFDLKLSWT----TPNNKTEQIPEKHLFLPEM-KK
UniRef90_A0A242XDU8_54_667         LQKGKVYNIKVEYQNPY------YAISDLTLYWTKGNDLSGSKKEVIPENHLFLPELAPN
UniRef90_A0A0A0WXQ9_55_655         LKKGKVYNIRVEYQNPYQV----SKDLGLKLYWTKGNDLSGAKKELIPEDHLFLPNLEPK
UniRef90_R8HF93_55_649             LKKGKVYNIRIEYQNPYQA----SKDLGVKLYWTKGNDLSGAKKELIPEDHLFLPKLEPK
UniRef90_A0A0K9M9F5_44_637         LEKNKLYDIKMEYRNDSQD----SQNFDLKLYWI----TPNNQKELIPAKHFILPEMKDK
UniRef90_A0A242WVX5_42_654         LEKNKLYDIKMEYQNDSQD----NQNFDLKLYWT----TPKDKKEIIPAKHFFLPEMKDN
UniRef90_A0A161ASX7_47_631         LEKDKFYDIKIEYQNASHD----NQNFDLKLYWT----TPSNKKELIPAKHLFLPDMKEN
UniRef90_A0A2A7G5K8_41_631         LEKNKLYDIKMEYQNDSQD----NQNFDLKLYWT----TPKNKKEIIPAKHFLLPEMKDN
UniRef90_A0A2C4Z413_44_631         LEKNKLYNIKMEYQNDSQD----NQNFDLKLCWT----TPNNKKEIIPAKHLLLPEMKDN
UniRef90_A0A0G4DAT8_9_589          LIEGKMYEICIEFQQQDVKFS--DVLLDFHIYWS----RDNHPLTIIPLENLVQPQTSDR
UniRef90_UPI0009952A53_7_591       LIEGKMYEICIEFQQREIRSS--DILVDFHLYWS----RDHHALTTIPIESLLQPQTSNR
UniRef90_A0A1B2DME3_15_733         LEQDKIYSLRMESRFAENT----TTTVACELYWS----YSGQN-ELISESCLLAPDYNNT
UniRef90_A0A4Y7QP63_18_780         LEKGKIYQVRIECKAKEIN----NNLENYQLFWT----HSNKR-EIIPQKCLLLPNFKDT
UniRef90_A0A2N0F7I7_18_708         LERNKVYPIRIESRFEKDT----NNAVTCELRWA----YSE-KIEIIPEDCLLSPDFKNT
UniRef90_R7ZDH6_18_704             LEKDKVYPIRIESRFEKDT----NHTKTCELCWT----YSE-KKEIIPEVCLLSPDFKNT
UniRef90_C4B699_12_624             LIKGNVYDIRIEQLMSENQLL--KNYEGIKLYWE----TSDIIKEIIPSEVLLKPNYSNT
UniRef90_A0A2C1I5G7_52_665         LEKDKTYEVRIEYVPENKDKK--DNLVDLQLFWA----ISDKEKEIIPKKNMLSPDFSRK
UniRef90_A0A1B1LH68_51_652         LEKGKIYEIKIEYLPQLSNSK--SSLVNLQLFWE----TSTINKEVIPKQNRLTPDFSRK
UniRef90_A0A2V4X350_43_747         LEKGKQYRVQMEYKNTDSKKE--TDLLNLQLFWS----KNGGEKEIIPERNLLHPLPNRN
UniRef90_A0A3E3E7V4_47_695         MSKGKEYNIRIEMRTAVPEAI--DKLVTPKLYWQ----LGENK-ELIPKNNLFLRDYSRI
UniRef90_O06498_42_719             MIKGQEYSIRIEIQDKDIGYV--DDLSSPKLYWE----LNGDK-TLIPEKNLFLRDYSKI
UniRef90_A8DS70_54_684             MKKGKEYKVRIELQDKNLGSI--DNLSSPNLYWE----LDGMKK-IIPEENLFLRDYSNI
UniRef90_A0A1V0E026_47_683         MKKGQEYKVRIELQDKNLGSI--DNLSSPKLYWE----SNGNK-VVIPEENLFLRDYSKI
UniRef90_A0A386JBW9_53_689         MEKGKEYKIRIELQDNNLGTI--DNLSSPKLYWE----SNGNK-TIIPEENLFLRDYSKI
UniRef90_Q46221_50_684             MKKGQAYNIRIEIQDKNLGSI--DNLSVPKLYWE----LNGNK-TVIPEENLFFRDYSKI
UniRef90_A0A411AM37_51_681         MRKGQEYNIRIELQDPNLGSI--ENLLSPKLYWE----LNGNK-TIIPEENLFLRDYSRI
UniRef90_F7J0A3_50_686             MKKGQEYTIRIEVQGENLGSI--DTMSAPKLYWE----LNGNK-TIIPEENLFLRDYSKI
UniRef90_A0A4U2N2X2_45_818         LEQDKSYKVKIEYKPQIKSTS--SNLVEMKLFWE----GSLTEKSLIPAENLILPDFSKT
UniRef90_A0A243IS14_48_773         LEKDKQYKIRIEYAPQQVENK--DPLVNLDLNWS----ISGGKVEQIPAHAFLLPDFSRK
UniRef90_A0A347VEY5_44_850         LEKDKQYKIRIEYVPQQTETK--DTLLDLELNWS----ISGGKIEPIPEKVFQLPDFSRK
UniRef90_A0A2B0JNZ9_44_768         LEKDKQYKIRIEYVPQQTETK--NTLLDLELNWS----ISGGKIEPIPEKVFQLPDFSRK
UniRef90_A0A2A7F0E5_49_775         LEKGKSYKIRIEYVPEQTENK--DNLLDLQLNWS----ISGGKVEAIPEQVFFLPDLSRK
UniRef90_A0A1Q1NKL8_45_772         LEKGKQYKIKIEYVPERTENK--ENLLDLQLNWS----ISGGKAEPIPEKVFQLPDLSRK
UniRef90_A0A2B9E9Y9_48_853         LEKDKIYKIRIEYVPEQMESK--DTLLDLELNWS----ISGGKAESIPESAFLLPDISRK
UniRef90_A0A243JQK3_45_778         LEKDKLYKIRIEYVPEQLESK--DTLVDLELNWS----ISGGKAEPIPERVFLLPDFSRK
UniRef90_A0A242WT29_51_776         LEKDKLYKIRIEYIPEKSETK--DMLLNFKLNWS----ISGEKPTEIPDNVFVLPDLSRK
UniRef90_A0A193D2N8_48_771         LEKGKPYKIRIEYVPENKKNK--DNLLDFELNWS----ISGGTAEPVPDNDFLLPDLSRK
UniRef90_A0A4U2N706_47_767         LEKDKPYKIKIEYAPKQTETN--DTLLDFELNWS----LSGGKAEPIPENVLLLPDLSRK
UniRef90_UPI000BF3EA83_47_766      LEKDKQYKIRIEYVSEGTTEK--ENLLDFQLNWS----IFGAQVEPIPETAFFLPDFSRK
UniRef90_A0A243K9T9_53_776         LEKDKLYKIRMEYVPENEKEKERETLLDFQLNWS----ISGATVEPVPENAFSLPDLSRK
UniRef90_A0A2A7FEI9_54_771         LEKDNLYKIRIEYVPEDTKEQ--ENLLDFQLNWS----ISGAEIKPIPENAFHLPDLSRK
UniRef90_A0A1Q1NKN7_51_779         LEKDTLYKIRIEYVPEDTKEQ--ENLLDFQLNWS----ISGSEIEPIPENAFHLPDFSRK
UniRef90_A0A2B0JKL7_52_772         LEKDKYYKIRIEYVPENTNEQ--ENLLDFQLNWS----ISGAKIEPIPENVFHLPDLSRK
UniRef90_A0A4Y6F9H0_48_772         LEQDKFYKIRIEYVPEDTKEQ--ENLLDFQLNWS----ISGAEIEPIPENAFHLPDLSRK
UniRef90_A0A347VEZ5_51_704         LEKDKYYKIRIEYVPENTNEQ--ENLLDFQLNWS----ISGAKIEPIPENAIHLPDLSRK
                                   :       :                     . .                           

UniRef90_A0A1L8WHH5_39_609         KSEE--T------LVKKIDENKPTVRE--------------DSSVDTDDDGIYDEWEKNG
UniRef90_UPI00096D4DF2_47_665      EKKH--LLA----RSLKSNLFKAGKPNNISLEDD-------DEDVDTDNDTIPDKWEING
UniRef90_A0A243E449_35_623         ETNE--FLK----KAGGINLFKAGSLKDS------------DDSTDTDGDAIPDSWEENG
UniRef90_UPI000BFC81A6_43_683      KSSN--TKK----KSSKTTLFEEISKGND------------DPDIDTDGDSIIDVWEENG
UniRef90_Q5JZY7_48_611             ETQQ--FLE----KASKTNIFTQNMKRD-------------EDATDTDGDSIPDLWEENG
UniRef90_G8C881_52_634             ESQE--FLA----KASKINLFTKKIKRDI------------DEGTDTDGDSIPDMWEENG
UniRef90_A0A1J9W975_47_856         ENKT--K------LIPETHLFDDNSIPEMA-----------DTSLDTDDDSIPDYWETHG
UniRef90_UPI000BFB31E0_45_786      AEAD--TNP----LIPDHSLFNEKQRILFP-----------PKDTDTDKDGIPDGLETDG
UniRef90_UPI000C21883D_51_882      TALP--EESN---LIPENNLFEREKVSSRSKRNST------PQLQDIDKDGIPDEWELNG
UniRef90_A0A2A8ZRP2_80_909         TEMP--DEKNEHALIPNVNLFGGQKQLTRNKRSVN------TTLQDIDKDGIPDNWENDG
UniRef90_N1LHK0_47_864             ISTS--SHNRGQDLIPNQNLFEKNKNIESNYNE--------NALQDTDKDGIPDEWEQSG
UniRef90_N1LNI9_47_917             ISTS--SHNTSQDLIPNRNLFVEDKQNDPNYNQ--------DVLQDTDKDGIPDEWEKNG
UniRef90_A0A2C9Z275_50_872         AELS--SEQSEKLLIPNVNLFEEKQQSIRSKRSVD------PTLQDTDKDGIPDEWELNG
UniRef90_A0A2B0LG62_50_873         VELP--LEKSEKFLIPNVNLFDGQRQSTRSKRSLE------PMLQDTDKDGIPDEWELNG
UniRef90_A0A2U5GYP0_50_873         AELS--PEKSEKFLIPNANLFEEKQQSIHSKRSID------SALQDTDKDGIPDEWELNG
UniRef90_UPI001142B61B_50_871      VDLS--SEESGKHLIPNTNLFEEKQQSTRSKRSVN------STLQDTDRDGIPDDWETGG
UniRef90_A0A2C1VQW7_51_860         AELP--PEKS---LIPNTNLFEEKHQSTRSKRSVE------ATLQDTDKDGIPDEWELNG
UniRef90_A0A243JY09_50_866         ADLP--PEKSGKFLIPNVNLFEEKQQSNRSKRSVE------TTLQDTDRDGIPDDWETGG
UniRef90_A0A243MIT9_43_760         DKLS--KDNKDTLFLPDFNLFNNSIV---------------KDLPDSDRDGIPDEWEENG
UniRef90_UPI000E4A4C89_48_876      SEVK--GDEQS--LLPNQNLFDSQTESNKKKRSVSLK----NSNIDTDGDGIPDVLEENG
UniRef90_UPI000E514F2D_52_969      TQVT--QDEQL--LLPNQNLFEANRQKRETS----------RKRVDTDKDGIPDFLEEKG
UniRef90_R8T157_46_848             NQLQ--SRSGQQQ----------------------------STSGDFDGDGIPDSLEENG
UniRef90_S5YZN2_46_949             EDSS--D----------KNVNKARSLKS-------------SLIADSDGDGIPDDLEETG
Input_protein_seq                  ANSL--AEKETQSFFPNYNLFDRQQENGEKQSM--------STPVDTDNDCIPDEWEEKG
UniRef90_A0A2B9DI00_1_830          ANVL--VENDEQPFFPNNNLFDRQQENGQKQSV--------SAPVDSDNDGIPDEWEEKG
UniRef90_UPI000817B030_1_926       ENVL--AEKEATPFFPEYNLFDRQQENGQKQSI--------SAPIDSDNDGIPDEWEENG
UniRef90_A0A2A8ZTD0_1_827          ENSR--VEKEIQPFFPDYNLFDRQQENGKKQSI--------SAPVDSDNDGIPDEWEEKG
UniRef90_UPI0002798920_1_832       ENVL--AEKEVTPFFPDYNLFDRQQDNGQKQSI--------SAPLDSDNDGIPDEWEEKG
UniRef90_UPI000E536738_4_820       VDLP--DNEKEQKLIPESNLFNKKGRTKQA-----------TMVVDTDKDGIPDTLEENG
UniRef90_UPI000BF58B6B_42_924      EKVI--DEQSHTLLLPKHTLFNSASD---------------SGLADTDKDGIPDEWEATG
UniRef90_V9I0N3_39_962             ENLP--EDKLNTALIPNSNLFNGKASS--------------TNMEDTDQDGIPNEWEEKG
UniRef90_A0A0J7D8D3_39_959         ESLP--DDKKDLLLLPNFNLFDDKSIS--------------SELKDTDKDGIPDEWEEQG
UniRef90_A0A1C4E5K2_37_860         ESLP--DNKRDLLLLPNFNLFDNKIIS--------------TELKDTDKDGIPDKWEEQG
UniRef90_UPI000BF871D8_40_861      ESLP--DDKRNLLLLSNFNLFDNKFLS--------------SELKDTDKDGIPDKWEEQG
UniRef90_A0A2C1S755_42_858         EKLP--DDKKDMLLLPNFNLFNNKSVS--------------TKLKDTDKDGIPDEWEEQG
UniRef90_J7VTM8_43_779             ENLP--NNKKDMLLLPNFNLFDNKSYSSK------------LIDTDTDKDGISDEWEEQG
UniRef90_A0A226QZ48_41_769         ENLP--NDKKDMLLLPNFNLFDNTSHS--------------SNLKDTDKDGIPDEWEEQG
UniRef90_R8DKX4_42_612             -------------IVSQEEDLKNSKRNKRNVTI--------PTLPDSDDDGIPDSLETNG
UniRef90_UPI000278C1DF_42_619      PAVR--TAKASALAAPQAT----------------------DKLVDTDSDGIPNALETNG
UniRef90_A0A242XDU8_54_667         GSNS--NSVKRSRVARSIDNPEQQPVKKT------------DKLEDSDDDRIPDTIETNG
UniRef90_A0A0A0WXQ9_55_655         NRNE--NLVKHSRVARSVGEPEEQQGEEK------------KKLPDSDNDGIPDTLETNG
UniRef90_R8HF93_55_649             NRNE--NLEKHSRVARSIAEPEEQQGEEK------------KKLPDSDNDGVPDTLETNG
UniRef90_A0A0K9M9F5_44_637         STQS--NSNNDEQLRVARDTVATAAAT--------------SGVNDTDGDGILDSTEVSG
UniRef90_A0A242WVX5_42_654         STQS--NQKNKDKRVRVARTAAAAEQP--------------TTLVDTDNDGIPDSLETSG
UniRef90_A0A161ASX7_47_631         PTQSTLKSKDKRVRVARSTLANEP-----------------TKIADADNDGIPDSLEAGG
UniRef90_A0A2A7G5K8_41_631         SNQSNSKSKDKRVRVARAAAVDEP-----------------TTLADTDNDGIPDSLETSG
UniRef90_A0A2C4Z413_44_631         S------------TQSNSKNKDKRVRVARAAAMNEP-----TTLVDTDNDGIPDSLETSG
UniRef90_A0A0G4DAT8_9_589          NRTQ--RQK----NIPRHSLFSEKYPMDPAFQRRA------SDDVDSDDDAIPDNWEING
UniRef90_UPI0009952A53_7_591       NRTQ--RQK----NILRHSLFSEKYPTHSEFKRRA------SDDVDSDDDAIPDNWEING
UniRef90_A0A1B2DME3_15_733         V------------FFPQTSLFGDVA----------------DETTDSDQDGIPDDWEING
UniRef90_A0A4Y7QP63_18_780         L------------FYPEISLFGDVT----------------KEITDTDNDGIPDEWEENG
UniRef90_A0A2N0F7I7_18_708         E------------FYPQTSLFGDVA----------------DDTTDSDQDGILDDWEING
UniRef90_R7ZDH6_18_704             E------------FYPKTSLFGDVA----------------DDTTDSDQDGILDDWEING
UniRef90_C4B699_12_624             NEKS--K------FIPNNTLFSNAKLKA-------------NANRDTDRDGIPDEWEING
UniRef90_A0A2C1I5G7_52_665         NNKN--K------LIPDENLFDASKVSGASSHRTKRSLPPKSEALDTDDDSIPDVWEENG
UniRef90_A0A1B1LH68_51_652         QHQD--K------LIPDENLFTGSTINHRVSRSLSEK----DEHLDTDDDSIPDVWEENG
UniRef90_A0A2V4X350_43_747         NDGK--ETHREK---KERQLLTRSITEIVE-----------DETVDTDDDSIPDIWEVEG
UniRef90_A0A3E3E7V4_47_695         DDND--P------FIPKDNLFNFERKSNLTRANQDWE----DEDLDTDNDNIPDAYEKNG
UniRef90_O06498_42_719             DEND--P------FIPKDNFFDLKLKSRSARLASGWG----DEDLDTDNDNIPDAYEKNG
UniRef90_A8DS70_54_684             EKDD--P------FIPNNNFFDPKLMSDWE-----------DEDLDTDNDNIPDSYERNG
UniRef90_A0A1V0E026_47_683         EKND--P------FIPNNNFFDPNLMSDWE-----------DEDLDTDNDNIPDAYERNG
UniRef90_A0A386JBW9_53_689         EKND--P------FIPNNNFFDPNLMSDWE-----------DEDLDTDNDNIPDAYERNG
UniRef90_Q46221_50_684             DEND--P------FIPNNNFFDVRFFSAAWE----------DEDLDTDNDNIPDAYEKNG
UniRef90_A0A411AM37_51_681         DEND--P------FIPNNNFFDLKFMENWE-----------DEDLDTDNDNIPDAYEVNG
UniRef90_F7J0A3_50_686             DEND--P------FIPNNNFFDLQFRSSFG-----------DEDLDTDNDNIPDSYEING
UniRef90_A0A4U2N2X2_45_818         ENKE--S------FIPKESLFESSNTKRSKRSLTVTE----DEFKDSDSDSIYDSWEQNG
UniRef90_A0A243IS14_48_773         QDKE--K------IIPETSLFQEQGAEDKVDRSKKSLVSLAMSDRDTDDDSIPDSWETDG
UniRef90_A0A347VEY5_44_850         QDKE--K------IIPETSLFQEQGKMKNMRSLVT------DDSRDTDDDAIPDQWEIDG
UniRef90_A0A2B0JNZ9_44_768         QDKE--K------IIPETSLFQEQGKMKNMRSLVT------DDSRDTDDDAIPDQWEIDG
UniRef90_A0A2A7F0E5_49_775         KDKE--K------LIPKTSLFQERGAGEKVSRSKSFLAM--DDSRDTDDDSIPDQWEIDG
UniRef90_A0A1Q1NKL8_45_772         QDKE--K------LIPETSLFQEQENGGKASRSKRSLAT--DDSRDTDDDGIPDQWEIDG
UniRef90_A0A2B9E9Y9_48_853         QDKE--K------IVPETSLFQKQGKENNVSRSTKSLAT--DDSRDTDDDAIPDQWEIDG
UniRef90_A0A243JQK3_45_778         QDTE--K------IIPETSLFQENEKTNNLSRSKRSLAT--DDSRDTDDDSIPDQWEIDG
UniRef90_A0A242WT29_51_776         QDPE--K------IIPEESLFQKQGDKKKASRSKRSLTT--TPLYDTDDDGIYDDWETSG
UniRef90_A0A193D2N8_48_771         QDQE--K------IIPETSLFEEKGEEKNVSRSKRSLAV--NPLLDTDDDGIYDEWETNG
UniRef90_A0A4U2N706_47_767         QDQE--K------IIPETSLFREQGNDKKVSRSKRSLAT--DSLHDTDDDGIYDEWEIGG
UniRef90_UPI000BF3EA83_47_766      QDQE--K------IIPETSLFQNQGAGKQGSRSKRSLAT--DSLQDTDDDGIYDEWETNG
UniRef90_A0A243K9T9_53_776         QDQE--K------IIPETSLFQEQGKAKKGSRSKRSLTA--DPLYDTDDDGIYDEWETGG
UniRef90_A0A2A7FEI9_54_771         QDQE--K------IIPETNLFQEQGEAKKVSRSKRSLAT--NPLLDTDDDGIYDEWETEG
UniRef90_A0A1Q1NKN7_51_779         QDQE--K------IIPETSLFQEQGDEKKVSRSKRSLAT--NPIRDTDDDSIYDEWETEG
UniRef90_A0A2B0JKL7_52_772         QDQE--K------IIPETNLFQEQVDEKKTSRSKRSLAT--NHLLDTDDDGIYDEWEAGG
UniRef90_A0A4Y6F9H0_48_772         QDQE--K------IIPETNLFQEQEDEKNVSRSKRSLAT--TPFLDTDDDAIYDEWETEG
UniRef90_A0A347VEZ5_51_704         QDQE--K------IIPETNLFQEQVDEKKTSRSKRSLAT--NPLLDTDDDGIYDKWETEG
                                                                                * * * : :  *  *

UniRef90_A0A1L8WHH5_39_609         YTVI----NRIVTKWDDSYTS--KGFT--KYISNPNHAHTARDPYTDFEKVIGDVDEGMK
UniRef90_UPI00096D4DF2_47_665      YTVK----NRKAVKWEDKFAQ--EGYK--KFTSNPLDAHTVGDPYTDFEKAAKDIDKSND
UniRef90_A0A243E449_35_623         YTIH----KNVAVPWDNSFAN--KGYK--KFVSNPYKSHTVSDPYSDYEKAAGDIPAGNA
UniRef90_UPI000BFC81A6_43_683      YTIQ----NRIAVKWSDDLES--KGYT--KFVSNPLNSHTVGDPYTDYEKAARDLDKSNA
UniRef90_Q5JZY7_48_611             YTIQ----NKVAVKWDDSFAA--KGYT--KFVSNPFDSHTVGDPYTDYEKAARDLDLANA
UniRef90_G8C881_52_634             YTIQ----NRIAVKWNDSLAS--KGYT--KFVSNPLDSHTVGDPYTDYEKASRDLDLSNA
UniRef90_A0A1J9W975_47_856         FTIK----GNKFVKWTDDLAK--KGYK--KYVSNPMTAYTTGDPYTDFEKSAGQMPAAVA
UniRef90_UPI000BFB31E0_45_786      YTFN----GLQIIPWNGLLGE--LGYK--KYVSSPFKLKTAADPYTDFEKVTGHIPEATK
UniRef90_UPI000C21883D_51_882      YTIR----HGILTTWKDDYSS--EGYK--KYVSHPYNSRTAADPYTDLQKVSGNMPTSTK
UniRef90_A0A2A8ZRP2_80_909         YTIR----NGVVTSWDDTYSS--QGYK--KYVSNPYNARTAADPYTDFQKVTGYMPAATK
UniRef90_N1LHK0_47_864             YTIK----NGALISWNDSYSN--EGYK--KYVSNPYQARTAQDPYTDFQKVIGYMPAATK
UniRef90_N1LNI9_47_917             YTIK----NGVLTFWQDVYSE--QGYK--KYLSNPYQARTAYDPYTDFQKVIGYMPAATK
UniRef90_A0A2C9Z275_50_872         YTIR----NGALTPWDNAYSS--QGYK--KYVSHPYKARTASDPYTDFQKVTGYMPAATK
UniRef90_A0A2B0LG62_50_873         YTIK----NGALTPWDDSYSS--QGYT--KYISHPYNARTASDPYTDFQKVTGYMPAATK
UniRef90_A0A2U5GYP0_50_873         YTIR----NGALTLWDDAYSS--QGYT--KYVSHPYNTRTASDPYTDFQKVTGYMPAATK
UniRef90_UPI001142B61B_50_871      YTIR----NGSLTQWDDAYNS--QGYK--KYVSHPYNARTASDPYTDFQKVTGYMPAATK
UniRef90_A0A2C1VQW7_51_860         YTMR----NGALTPWDDAYSS--QGYK--KYVSHPYNARTASDPYTDFQKVTGYMPAATK
UniRef90_A0A243JY09_50_866         YTIR----NGALTLWDDAYSS--QGYK--KYVSHPYNARTAADPYTDFQKVSGYMPAATK
UniRef90_A0A243MIT9_43_760         YRVQ---GYDEIVKWDDVDLA--KGYK--KYVSNPYSPKTANDPYTDFEKVAGFMPAGTK
UniRef90_UPI000E4A4C89_48_876      YTFK----DNAIVAWNDTYAA--QGYK--KYVSSPRTAKTAEDPYTDFQKVTGKMPAATK
UniRef90_UPI000E514F2D_52_969      YTFK----DNAIVAWKDVYAE--RGYK--KYISNPRKARTVADPYTDFEKVTGRMPAATK
UniRef90_R8T157_46_848             YTFK----DAAIVPWKDEYTS--QGYK--KYTSNSRKAKTSADPYTDFEKVIGRMPEATK
UniRef90_S5YZN2_46_949             YTFK----DNQIVAWNDSFAS--LGYK--KYVSNPRKARTAADPYTDFEKVIGHMPAATK
Input_protein_seq                  YTFR----NQQIVPWNDAYSA--EGYK--KYVSNPYHARTVKDPYTDFEKVTGHMPAATK
UniRef90_A0A2B9DI00_1_830          YTFK----DNQIVAWNDSFSA--LGYR--KYVSNPRNARTARDPYTDFEKVTGHMPAATK
UniRef90_UPI000817B030_1_926       YTFK----DNQIVAWNDSFSA--LGYR--KYVSNPRKARTAADPYTDFEKVTGHMPAATK
UniRef90_A0A2A8ZTD0_1_827          YTFK----DNQIVAWNDSFSA--LGYR--KYVSNPRKAKTAADPYTDFEKVTGHMPAATK
UniRef90_UPI0002798920_1_832       YTFK----DNQIVAWNDSFSA--LGYR--KYVSNPRKARTAADPYTDFEKVTGHMPAATK
UniRef90_UPI000E536738_4_820       YTFK----DNQIVPWNESFAS--LGYK--KYVSNPRSARTVADPYTDFEKVTGHMPAATK
UniRef90_UPI000BF58B6B_42_924      YTFK----DQQIVKWDDAFLT--QGYK--KYLSNPNKIRTVADPYTDFEKVIGYMPAATK
UniRef90_V9I0N3_39_962             YTFK----NQQIVKWDDSYLS--QGYK--KYLSNPYKARTIADPYTDFEKVSGHMPAATK
UniRef90_A0A0J7D8D3_39_959         YTFK----NQQIVKWDDSYLE--QGYK--KYVSNPYKSRTVADPYTDFQKVSGYMPAATK
UniRef90_A0A1C4E5K2_37_860         YTFK----NQQIVEWDDSYLV--QGYK--KYVSNPYKARTAADPYTDFEKVSGHMPEATK
UniRef90_UPI000BF871D8_40_861      YTFK----NQQIVKWDDSYLV--QGYK--KYVSNPYKARTAADPYTDFEKVSGHMPEATK
UniRef90_A0A2C1S755_42_858         YTFK----DQDIVKWDTSYLA--QGYK--KYVSNPYKARTVADPYTDFEKVSDHMPAATK
UniRef90_J7VTM8_43_779             YTFK----DQQIVKWEDSYLA--QGYK--KYVSNPYKARTVADPYTDFEKVSGHMPEATK
UniRef90_A0A226QZ48_41_769         YTFK----NQQIVKWEDSYLA--QGYK--NYVSNPYKARTVADPYTDFEKVSGHMPEATK
UniRef90_R8DKX4_42_612             YTVDVRNGKLVVVGWNENVHR-RKGLT--KYYSSPMKWSTASDPYSDFQKVTGLIDKQIK
UniRef90_UPI000278C1DF_42_619      YTVDIKNQMLIVTPWVESLHA-KKGLT--KYYSSANKWSTTSDPYSDFEKVTGNIDKQVK
UniRef90_A0A242XDU8_54_667         YTVVVKGGKPHIFPWIDSIHNNKKELT--KYFSSPMKWSTASDPYSDFQKVTGMIDKQVK
UniRef90_A0A0A0WXQ9_55_655         YTVVVKGGKMHVFPWIESMYGNKKELT--KYLSSPEKWSTTMDPYSDFQKVTGMIDKQVK
UniRef90_R8HF93_55_649             YTVVVKGGKIHLFPWIESMYGNKKELT--KYLSSPEKWSTTMDPYSDFQKVTGMVDKQVK
UniRef90_A0A0K9M9F5_44_637         YTTDVRNGKVIVVPWIENIHR-SKGLT--KYHSSPSKWSTASDPYSDYEKVSGNIDKLVK
UniRef90_A0A242WVX5_42_654         YTVDVKNGKLLVVPWLDSIHS-KKGLT--KYYSSPLKWSTASDPYSDFQKVTGMIDKQVK
UniRef90_A0A161ASX7_47_631         YTVDVKNGKLLVVPWLESLHG-KKGLT--KYYSSPLKWSTASDPYSDFQKVTGMIDKQVK
UniRef90_A0A2A7G5K8_41_631         YTADVKNGKLLVVPWLESIHS-KKGLT--KYYSSPLKWSTASDPYSDFQKVTGMIDKQVK
UniRef90_A0A2C4Z413_44_631         YTADVKNGKLLVVPWLESIHS-RKGLT--KYYSSPLKWSTASDPYSDFQKVTGMIDKQVK
UniRef90_A0A0G4DAT8_9_589          FTVR----ENLIVKWEDSFAS--RGYK--KYRSNPYRAHTVGDPYSDFEKVASQMDPNVK
UniRef90_UPI0009952A53_7_591       FTIR----ENLIVKWEDTLAS--RGYK--KYRSNPYRAHTVGDPYSDFEKAASQMDPNVK
UniRef90_A0A1B2DME3_15_733         YAFI----QPNIVKWDDAYQG---TYP--KYVSNPYQSHTVGDPYTDFEKASEQIDKAIS
UniRef90_A0A4Y7QP63_18_780         YTFD----GTNLIQWDSSYEG--R-YT--KYVSNPKKASTVGDPYTDLEKVMASMDRTVS
UniRef90_A0A2N0F7I7_18_708         YTFD----GTNVVQWSTDYEG--K-YT--KYVSNPKQASTVGDPYTDLEKVTGNMDRATS
UniRef90_R7ZDH6_18_704             YTFD----GTNVVQWSPDYEG---AYT--KYVSNPKQASTAGDPYTDLEKITGNMDRATS
UniRef90_C4B699_12_624             YTVM----NQKAVAWDDKFAA--NGYK--KYVSNPFKPCTANDPYTDFEKVSGQIDPSVS
UniRef90_A0A2C1I5G7_52_665         YTIQ----HQLAVKWDDKFAE--NGYK--KYRSNPYEAHTVGDPYTDIQKATGKIDGATK
UniRef90_A0A1B1LH68_51_652         YTIQ----RKMAVKWDDTHAE--KGYK--KYRSNPYEAHTAGDPYTDYEKASGKIDGATK
UniRef90_A0A2V4X350_43_747         YTVK----KNKAVKWEEGDAE--KGYK--KYVSDPYRAHTAGDPYTDFEKASGAFDQAIK
UniRef90_A0A3E3E7V4_47_695         YTIK----DSIAVKWEDSFAE--HGYK--KYLSSYLSPNTAGDPYTDYQKASGSFDKAIK
UniRef90_O06498_42_719             YTIK----DSIAVKWEDSFAQ--QGYK--KYLSSYLESNTAGDPYTDYQKASGSFDKAIK
UniRef90_A8DS70_54_684             YTIK----DLIAVKWEDSFAE--QGYK--KYVSNYLESNTAGDPYTDYEKASGSFDKAIK
UniRef90_A0A1V0E026_47_683         YTIK----DLIAVKWEDSFAE--QGYK--KYVSNYLEPNTAGDPYTDYEKASGTFDRAIS
UniRef90_A0A386JBW9_53_689         YTIK----DLIAVKWEDSFAE--QGYK--KYVSNYLEPNTAGDPYTDYEKASGTFDKAIS
UniRef90_Q46221_50_684             YTIK----DSIAVKWNDSFAE--QGYK--KYVSSYLESNTAGDPYTDYQKASGSIDKAIK
UniRef90_A0A411AM37_51_681         YTIK----DSIAVKWDDSFEE--QGYK--RYVSSYLESHTAGDPYTDYEKASGSFDRAIK
UniRef90_F7J0A3_50_686             YTIK----DSIAIKWDDSLAE--QGYK--KYVSSYLQSNTAGDPYTDYEKASGSFDKAIK
UniRef90_A0A4U2N2X2_45_818         YTVQ----NKMAVKWDDSMKE--KGYQ--KFVSNPYESHTVGDPYTDYQKAAGDMDRGVK
UniRef90_A0A243IS14_48_773         YTIE----GKVAVKWDDSMKG--GKQK--KYTSNPYNSHTARDPYTDWEKAAGYMDAAIK
UniRef90_A0A347VEY5_44_850         YTIQ----RKVAVKWADSMKD--QGYK--KYVSNPYNSHTVRDPYTDWEKAAGHMDSAIK
UniRef90_A0A2B0JNZ9_44_768         YTIQ----RKVAVKWADSMKD--QGYK--KYVSNPYNSHTVRDPYTDWEKAAGHMDSAIK
UniRef90_A0A2A7F0E5_49_775         YTIQ----KKVAVKWNDSMKE--LGYK--KYVSDPYNSHTVRDPYTDWEKAAGHMDAAIK
UniRef90_A0A1Q1NKL8_45_772         YTIQ----RKVAVKWDDSMKE--QGYK--KYVSDPYNSHTVRDPYTDWEKAAGHMDTAIK
UniRef90_A0A2B9E9Y9_48_853         YTIQ----RKVAVKWEDSMKE--KGYK--KYVSDPDKQHTVRDPYTDWEKAAGHMDSAIK
UniRef90_A0A243JQK3_45_778         YTII----RKVAVKWDDSLKE--QDSRLEKYVSNPYKAHTVRDPYTDWEKAAGHMDSAIK
UniRef90_A0A242WT29_51_776         YTIQ----RQLAVKWDDSMKA--RGYK--KYISNPYNSHTIGDPYTDWEKAAGRIDKAVK
UniRef90_A0A193D2N8_48_771         YTIQ----GQLAVRWNDSMKE--QNYP--KYVSNPYKSHTVADPYTDWEKASGRIDQAVK
UniRef90_A0A4U2N706_47_767         YTVQ----RQIAVKWDDSMKD--RNYT--KYVSNPYSSHTVGDPYTDWEKAAGRIDKGVK
UniRef90_UPI000BF3EA83_47_766      YTIQ----RQLAVRWNDSMKD--QGYT--KYVSNPYKSHTVGDPYTDWEKAAGRIDQAVK
UniRef90_A0A243K9T9_53_776         YTIQ----RQMAVKWNDSMTN--RGYA--KYVSNPYNSHTVGDPYTDWEKAAGRIDKAVK
UniRef90_A0A2A7FEI9_54_771         YTIQ----RQIAVKWDDSMKD--QDYT--KYVSNPYNSHTVGDPYTDWEKAVGRIDYAVK
UniRef90_A0A1Q1NKN7_51_779         YTIR----EQIAVKWDDSMKD--RGYT--KYVSNPYKSHTVGDPYTDWEKAAGRIDNGVK
UniRef90_A0A2B0JKL7_52_772         YTIQ----RQLAVKWDDSMKE--QGYT--KYMSNPYNSHTVGDPYTDWEKAAGRIDSAVK
UniRef90_A0A4Y6F9H0_48_772         YTIQ----RQLAVKWDDSMKE--RGYT--KYVSNPYHSHTVGDPYTDWEKAAGHIDNGVK
UniRef90_A0A347VEZ5_51_704         YTIQ----RQLAVKWDDSMKE--RGYT--KYVSNPYKSHTVGDPYTDWEKAAGRIDNGVK
                                   :             *              .: *      *  ***:* :*    .     

UniRef90_A0A1L8WHH5_39_609         WEARDPLVAAVPAISVGMEKMILSRVINENNEHGAS----DSRETGSNTTRANTEGIS--
UniRef90_UPI00096D4DF2_47_665      SSTFNPLVAAYPNVNVSMEKMYLSL--NENMSKGHE--------SHSSNNWTYTNTEG--
UniRef90_A0A243E449_35_623         PETKNPLVAAFPSVNVGLEKVVLSK--NKDMS--------HSVGSNSSENWSYTNTEG--
UniRef90_UPI000BFC81A6_43_683      KETFNPLVAAFPSVNVGLEKIVLSP--NMDLT--------NSVGSSTSNNWSYTNTEG--
UniRef90_Q5JZY7_48_611             KETFNPLVAAFPSVNVNLEKVILSP--NEDLS--------NSVESHSSTNWSYTNTEG--
UniRef90_G8C881_52_634             KETFNPLVAAFPSVNVSMEKVILSP--NKNLS--------NSVESHSSTNWSYTNTEG--
UniRef90_A0A1J9W975_47_856         KEAHNPLVAAFPAVGVKMERMIISE--NKDYT--------NAEEHAMSSNQSSGTTVG--
UniRef90_UPI000BFB31E0_45_786      YEARDPLVAAAPAVTVNMEKLLMSK--NENVSEGTS----GTHTVGTSTTTSNGFSLG--
UniRef90_UPI000C21883D_51_882      PEARDPLVAAYPAVGVKMEKLIISK--NENVTEGSQ----NTKAIGTTKTKTNANTVE--
UniRef90_A0A2A8ZRP2_80_909         AEARDPLVAAYPAVGVGMEKLIFSK--NENVTEGST----NTKSTSITKTNGTTKSVE--
UniRef90_N1LHK0_47_864             EEARDPLVAAYPAVGVGMEKLIFSK--NENVAEGTT----NTKSTSTTKTNSNTNTVE--
UniRef90_N1LNI9_47_917             SEARDPLVAAYPSVGVGMEKLLFSK--NENVTEGTS----NTKSTSTTKTNSNTNTVE--
UniRef90_A0A2C9Z275_50_872         SEARDPLVAAYPAVGVGMEKLLFSK--NENVTDGST----NTKSTSTTKTNSNTNNVE--
UniRef90_A0A2B0LG62_50_873         AEARDPLVAAYPAVGVGMEKLIFSK--NENVTEGST----NTKSTSTTKTKSNTNTVD--
UniRef90_A0A2U5GYP0_50_873         AEARDPLVAAYPAVGVGMEKLIFSK--NENVTEGST----NTKSTSTTKTNSNTDTVD--
UniRef90_UPI001142B61B_50_871      AEARDPLVAAYPAVGVGMEKLIFSK--NENVTEGST----NTKSTSTTQTNGSTDSVE--
UniRef90_A0A2C1VQW7_51_860         AEARDPLVAAYPAVGVGMEKLIFSK--NENVTEGST----DTKSTSTTKTNGSTNSVE--
UniRef90_A0A243JY09_50_866         AEARDPLVAAYPAVGVGMEKLIFSK--NENVTEGST----GSKSKSTTNTNGSTNSVE--
UniRef90_A0A243MIT9_43_760         DEARDPLVAAYPAIGVGMEKFIFSK--NDNVTDGQS----GSVSKTTSSSTSNSHTVG--
UniRef90_UPI000E4A4C89_48_876      NVARDPLIAAYPSVGVGMEKIHFSP--NQIETEGQS----GSKTKSVTETNSTTHEVN--
UniRef90_UPI000E514F2D_52_969      YDARDPLVAASPSIGVGVEKFHFSK--NETVQEGAS----GTKSKTVTNSNTTTNSVD--
UniRef90_R8T157_46_848             REARDPLVAAYPSVGVGMEKFHFSK--NENVQEGAS----GTKTKTVTDTSTTTHSVD--
UniRef90_S5YZN2_46_949             DDARDPLVAAYPSVGVGMEKLYFSK--NETVTEGDS----GTVSKTTTKTDTTTNNVE--
Input_protein_seq                  YEARDPLVAAYPSVGVGMEKLHFSK--NDTVTEGNA----DTKSKTTTKTDTTTNTVE--
UniRef90_A0A2B9DI00_1_830          DEARDPLVAAYPAVGVGMEKLHFSK--NDNVGEGIG----GTKSKTVTKTDTTTNTVE--
UniRef90_UPI000817B030_1_926       DEARDPLVAAYPAVGVGMEKLHFSK--NDNVGEGTG----GTKSKTVTKTDTTTNTVE--
UniRef90_A0A2A8ZTD0_1_827          DEARDPLVAAYPAVGVGMEKLHFSK--NDNVSEGEG----GTVSKTVTKTDTTTNTVE--
UniRef90_UPI0002798920_1_832       DDARDPLVAAYPAVGVGMEKLHFSK--NDNVSEGDS----GTVSKTTTKTDTTTNTVE--
UniRef90_UPI000E536738_4_820       DEAKDPLVAAYPAVGVGMEKFHFSP--NENVSEGAS----GTKTKSVTDTSTTSHSVD--
UniRef90_UPI000BF58B6B_42_924      DEARDPMVAAYPAVGVGMEKFFFSK--NENVSDGTS----GTISKSVTDTNSTTNGVD--
UniRef90_V9I0N3_39_962             EDARDPLVAAYPAVGVGMENLLFSK--NENVTEGSS----GTMSKSVTDTNTNTNNVD--
UniRef90_A0A0J7D8D3_39_959         DEARDPLVAAYPAVGVGMEKLLFSK--NENVTEGGS----GTKSTSVTDTNTNTNSVE--
UniRef90_A0A1C4E5K2_37_860         DEARDPLIAAYPAVGVGMEKLLFSK--NENITEGGS----ETKSTSVTDTNTNTNSVE--
UniRef90_UPI000BF871D8_40_861      CEARDPLIAAYPAVGVGMEKLLFSK--NENITEGGS----GTKSTSVTDTNTNTNSVE--
UniRef90_A0A2C1S755_42_858         DEARDPLVAAYPAVGVGMENLLFSK--NENVTEGDS----GTKSKSVTDTNTTTNAVE--
UniRef90_J7VTM8_43_779             DEAKDPLVAAYPAIGVGMENLLFSK--NENVTEGAS----GTKSKSVTDTNTNTNSVE--
UniRef90_A0A226QZ48_41_769         DEAKDPLVAAYPAVGVGMENLIFSK--NENVTEGAS----GTKSKSVTDTNTNTNSVD--
UniRef90_R8DKX4_42_612             PEARNPLVVAYPIVNTDMEQIIVSK--NNNISIGNSQNTSQTVTKSMNNSKTDSISAS--
UniRef90_UPI000278C1DF_42_619      SEARNPLVAAYPVVNVDMEQIVLSK--LQNVSLTDAKSKSNTVSRSTSNSKTNSDSVS--
UniRef90_A0A242XDU8_54_667         REARNPLVAAYPIVNVDMEQIVLSK--NQTVSLNEGKSNSNTVSRSTSTSTTDSIGAS--
UniRef90_A0A0A0WXQ9_55_655         YEARNPLVAAYPIVNVDMEQIVLSK--NQTVSLNDGGSKSNTVSRSTSTSTTDATTES--
UniRef90_R8HF93_55_649             YEARNPLVAAYPIVNVDMEQIILSK--NQTVSSNDGGSKSNTVSRSTSKSATDTTTES--
UniRef90_A0A0K9M9F5_44_637         QEARNPLVAAYPAINVDMEQIILSK--NQSVSINDGGSKSNTVSRSTSTSTTDSISAT--
UniRef90_A0A242WVX5_42_654         QEARNPLIAAYPIVNVDMEQAILSK--NQTLSLSEGGSKSNTVAKSTSTSATDSISVG--
UniRef90_A0A161ASX7_47_631         HEARNPLVAAYPIVNVDMEQIVLSK--NKTVSITDGASKSNTVSKSTSTSTTNSTTAS--
UniRef90_A0A2A7G5K8_41_631         QEARNPLVAAYPIVNVDMEQIVLSK--NKTVSITDGGSKSNSVSRSTSTSTTDSTTTS--
UniRef90_A0A2C4Z413_44_631         QEARNPLVAAYPIVNVDMEQIVLSK--NENVSITDGESKSNTVSRSTSTSTTNSTTAS--
UniRef90_A0A0G4DAT8_9_589          KEARNPLVAAVPEVRVDMESFKVIK--IDNIGHDTS----QTVTEEASYSTTSAITAG--
UniRef90_UPI0009952A53_7_591       KEARNPLVAAVPEVRVDMESFNVIK--IDNKGNDVS----HTETEGASYSTTDSITAG--
UniRef90_A0A1B2DME3_15_733         KEAWNPLVAAYPVIGVGMEKLILSS--NENFT--------TTENHTTGNSKTEANTEG--
UniRef90_A0A4Y7QP63_18_780         LEARNPLVAAYPKVGVSMEKLLVSD--NIDFM--------NSQQNTISSSKTESTTQG--
UniRef90_A0A2N0F7I7_18_708         LEARNPLVAAYPQVGVSMEKLIISE--NEDFS--------TSKENSTSSSKTESNTEN--
UniRef90_R7ZDH6_18_704             LEARNPLVAAYPQVGVSMEKLIISQ--NSDFT--------TSQENSTSSSKTESNTES--
UniRef90_C4B699_12_624             MVARDPMISAYPIVGVQMERLVVSK--SETITGDST----KSMSKSTSHSSTNINTVG--
UniRef90_A0A2C1I5G7_52_665         KEAKNPLVAAYPNIGVNMESIVISK--NQEVTESHGGEASNTISASTSNSKTDETSKG--
UniRef90_A0A1B1LH68_51_652         KEAQNPLVAAYPNIGVKMESLVISK--NQESTALYGEGTNHTVGARTSNSKTLETSEG--
UniRef90_A0A2V4X350_43_747         SEARDPLVAAVPIVGVDLEKVILSS--NENVSSESG----KSLSLSVSNSKTESDTVGMN
UniRef90_A0A3E3E7V4_47_695         SEARDPLVAAYPVVGVGMERLIIST--NEHASSDQG----VSVSRSTTNSKTEANTIG--
UniRef90_O06498_42_719             AEARDPLVAAYPVVGVGMEKLIIST--NEHASTDQG----KTVSRNTTNSKTDANTAG--
UniRef90_A8DS70_54_684             TEARDPLVAAYPIVGVGMEKLIIST--NEHASTDQG----KTVSRATTNSKTESNTAG--
UniRef90_A0A1V0E026_47_683         KEARDPLVAAYPIVGVGMEKLILST--NDHVSTDQG----KSVSRSTTNSKTDANTVG--
UniRef90_A0A386JBW9_53_689         KEARDPLVAAYPVVGVGMEKLILST--NEHASSDVG----KTVSRATTNSKTDANTVG--
UniRef90_Q46221_50_684             LEARDPLVAAYPVVGVGMENLIIST--NEHASSDQG----KTVSRATTNSKTDANTVG--
UniRef90_A0A411AM37_51_681         NEARDPLVAAYPIVGVGMEKLIIST--NEHASTDQG----KTVSRATTNSKTDSNTAG--
UniRef90_F7J0A3_50_686             AEARDPLVAAYPIVGVGMEKLIIST--NEHASTDQG----KTVSRATTNSKTDSNTGG--
UniRef90_A0A4U2N2X2_45_818         AEARNPLVAAYPVIGVGMEKLIVSE--FNEVTKETG----KSTSTATSNSKTEENTAG--
UniRef90_A0A243IS14_48_773         PEAKNPLVAAYPSVGVHMENLIISN--NQNVSSQEG----KSISSSTSSSSTSENMVG--
UniRef90_A0A347VEY5_44_850         QEARNPLVAAYPSVGVHMEKLIVSN--NQNVSSQEG----KSISSTTSSSSTSQNMAG--
UniRef90_A0A2B0JNZ9_44_768         QEARNPLVAAYPSVGVHMEKLIVSN--NQNVSSQEG----KSISSTTSASSTSQNMAG--
UniRef90_A0A2A7F0E5_49_775         QEARNPLVAAYPSVGVHMEKLIISN--NQNVSSQEG----KSVSSTTSSSSTSENMVG--
UniRef90_A0A1Q1NKL8_45_772         QEARNPLVAAYPSVGVHMENLIISN--NRNISSQEG----KSVSSTTSSSSTSENMVG--
UniRef90_A0A2B9E9Y9_48_853         REARNPLVAAYPSVGVHMEKLIISN--NQNVSSQVG----KSISSTTSSSSTNDNTVG--
UniRef90_A0A243JQK3_45_778         REAKNPLVAAYPSVGVHMENLIISN--NQNVSSQVG----KSVSSTTASSSTNDNTVG--
UniRef90_A0A242WT29_51_776         AEARNPLVAAYPAVGVNMEKVIISE--KQNISTGLG----KTVSASTSASNTAGITAG--
UniRef90_A0A193D2N8_48_771         REAKNPLVAAYPVVGVNMERLIVSE--NQNISTGLG----RTVTASTSASSTAGITAG--
UniRef90_A0A4U2N706_47_767         IEARNPLVAAYPTVGVHMEKLIVSE--KQNISTGLG----KTVSASMSASNTTAITAG--
UniRef90_UPI000BF3EA83_47_766      VEARNPLVAAYPTVGVHMEKLIVSE--RQNITTGLG----KTVSASTSASNTSGITAG--
UniRef90_A0A243K9T9_53_776         VEARNPLVAAYPTIGVHMEKLIVSE--KQNISTGLG----KTVSASTSASNTASITAG--
UniRef90_A0A2A7FEI9_54_771         TEARNPLVAAYPTVGVHMERLIVSE--KQNISTGLG----KTVSASMSASNTAAITAG--
UniRef90_A0A1Q1NKN7_51_779         AEARNPLVAAYPTVGVHMERLIVSE--KQNISTGLG----KTVSASMSASNTAAITAG--
UniRef90_A0A2B0JKL7_52_772         TEARNPLVAAYPTVGVHMEKLIVSE--KQNISTGLG----KTVSASMSTSNTAAITAG--
UniRef90_A0A4Y6F9H0_48_772         AEARNPLVAAYPTVGVHMEKLIVSE--KQNISTGLG----KTVSAAMSTSNTAAITAG--
UniRef90_A0A347VEZ5_51_704         AEARNPLVAAYPTVGVHMERLIVSE--KQNISTGLG----KTVSAAMSTSNTAAITAG--
                                     : :*:: * * : . :*   .                          .          

UniRef90_A0A1L8WHH5_39_609         --VGGEISMMPK---------------VSITGNYSHTNTQSVESKNTTGK----NWETSI
UniRef90_UPI00096D4DF2_47_665      --AEVHAGFSMSAG--------FS---VGASANYSHSETVGSDWGHSDSD--------IT
UniRef90_A0A243E449_35_623         --VNVDTGWDGL-G--------PK---IGISANYQHSKTVAKEWGYSTDD--------TS
UniRef90_UPI000BFC81A6_43_683      --ASVEGGIGPE-G--------IS---FGVSANYSHSETVGAEWGHSTDD--------TS
UniRef90_Q5JZY7_48_611             --ASIEAGSGPL-G--------IS---YGVSANYQHSETVAKEWGTSTGN--------TS
UniRef90_G8C881_52_634             --ASVEAGIGPK-G--------FS---FGVSANYQHSETVAQEWGASIGD--------TT
UniRef90_A0A1J9W975_47_856         --TEVHVGVSENYG--------IT---GGVSASFSHSNTTENTISKSNGN--------TL
UniRef90_UPI000BFB31E0_45_786      --GNAGRTNSPK-G--------WF---AGITGLFSYNNSKSVTRETSDSE----SWSSTI
UniRef90_UPI000C21883D_51_882      --IGGKMGWSNKTG--------LT---FEFTPKYVHSWTSGTAVQETKGE----SWSKQI
UniRef90_A0A2A8ZRP2_80_909         --VGASIGISDK-K--------FS---INVSSKYSQSWNSSTAVQDTKGE----TWSKQI
UniRef90_N1LHK0_47_864             --LGAKIGFTDK-G--------IS---FDLSPKYAHSWTSSTAVQDTNGD----SWSKQI
UniRef90_N1LNI9_47_917             --LGAKIGFTDK-G--------VS---FDFSPKYAHSWTSSTAVQDNSGD----SWSKQV
UniRef90_A0A2C9Z275_50_872         --IGAKLGFSDK-G--------IS---FEFSPKYSHSWTSSTAIQDATGE----SWSKQI
UniRef90_A0A2B0LG62_50_873         --IGAKIGFSDK-G--------LS---FEFSPRYVHSWTSSTAVQDTKGE----TWSKQI
UniRef90_A0A2U5GYP0_50_873         --IGAKIGFSDK-G--------LS---FEFSPRYVHSWTSSTAVQDTKGE----TWSKQI
UniRef90_UPI001142B61B_50_871      --VNAGIGITDK-G--------LS---FNLSTKYAHSWSRSTAIQETKGD----SWSKQI
UniRef90_A0A2C1VQW7_51_860         --VNAGIGITDK-G--------LS---FNFSTKYSHSWNSSTAIQDTKGE----TWSKQI
UniRef90_A0A243JY09_50_866         --INAGIGITDK-G--------LS---FNLSSKYSHSWNRSTAVQETEGE----TWSKQI
UniRef90_A0A243MIT9_43_760         --AGTKLELSTN-P--------FALAKWEMALNYSWTGNWTTGFEETNSQ----SWSREI
UniRef90_UPI000E4A4C89_48_876      --VGGKLGFSDK-G--------FS---FELSPSYKHSWTKSTAIQDSETE----AWSKQI
UniRef90_UPI000E514F2D_52_969      --IGAKFGFNKD-G--------FS---FDFSPKYTRSWSSSTAIANAESE----SWSKQI
UniRef90_R8T157_46_848             --IGGSFGWGDK-G--------PS---FTFSPKYTHSWSNSTSVANSESD----TWSSQI
UniRef90_S5YZN2_46_949             --VGGQLGWGEK-G--------FS---FSISPKYSHSWSNSTAIADTDST----TWSSQI
Input_protein_seq                  --IGGSLGFSDK-G--------FS---FSISPKYTHSWSSSTSVADTDST----TWSSQI
UniRef90_A0A2B9DI00_1_830          --GGGTIGWGEK-G--------FS---LSFSAKYSHAWSNSTSTADTDST----SWSSQI
UniRef90_UPI000817B030_1_926       --GGGSIGWGDK-G--------FS---WSLSAKYSHSWSNSTSIADTDST----SWSTQI
UniRef90_A0A2A8ZTD0_1_827          --GGGTIGWGDK-G--------FS---LSLSAKYAHSWSNSTSTADTDST----SWSSQI
UniRef90_UPI0002798920_1_832       --AGGSAGWDGK-K--------FS---LSFSAKYSHSWSNSTSTADTDSR----TWSSQI
UniRef90_UPI000E536738_4_820       --IGGKIGFNKD-G--------FS---FDFSPKYTHSWSNSTSVQNTESE----TWSAQI
UniRef90_UPI000BF58B6B_42_924      --VSAELGWS-K-G--------WS---LKGSLKYSHSWTNSTAIQDTESE----SWSKQI
UniRef90_V9I0N3_39_962             --LSAKLGWNDK-G--------FG---FEFTPKYSHTWTNSTAVQNSESE----SWSSQV
UniRef90_A0A0J7D8D3_39_959         --IGSTVEASLN-P--------FALAKFTATAKYGHTWTNSTAIQNSESQ----SWSKQI
UniRef90_A0A1C4E5K2_37_860         --IGSTVEATLN-P--------FALAKVTVSAKYGHTWTNSTAIQNSDSQ----SWSNQI
UniRef90_UPI000BF871D8_40_861      --IGSTVEATLN-P--------FALAKVTVSAKYGHTWTNSTAIQNSESQ----SWSKQI
UniRef90_A0A2C1S755_42_858         --VGGEVGGEFN-P--------FKFASFKVSTKYSHSWTNSTAIQNSESE----SWSKQI
UniRef90_J7VTM8_43_779             --VGGEVGGALN-P--------FAFASFKVSTKYSHSWTNSTAIQNSESG----SWSRQI
UniRef90_A0A226QZ48_41_769         --VGGEVGGSIN-P--------FAFASFKVSTKYSHSWTNSTAIQNSESE----SWSKQI
UniRef90_R8DKX4_42_612             --VNAELSASLS-D--------IT---AKVATSFSKEHSTTTSVEEGTSDTSDTGWSNSI
UniRef90_UPI000278C1DF_42_619      --VGTEISASLF-D--------FG---AKLSLDYTHEESSTVSIEDSNSSTSESSWSKTI
UniRef90_A0A242XDU8_54_667         --VSAELSASLF-N--------FG---ISVSTSFSANTSSTVSIDSSTSGTLESNWSKTI
UniRef90_A0A0A0WXQ9_55_655         --ISTEVSASLS-D--------FG---VKVSGSLSKEHSTTVGIDNSKSDTSESNWSKTI
UniRef90_R8HF93_55_649             --ISTEVSASLS-D--------FG---VKVTGSLSMEQSTTVGIDNSKSDTSESNWSKTI
UniRef90_A0A0K9M9F5_44_637         --VSTELDVSTT-G--------IG---AKVSASLTGEHSSTVAIDNSTSDTSESNWSRTI
UniRef90_A0A242WVX5_42_654         --ISTELDVSTT-S--------IG---AKVSTSFSYDHSSTVAFDTSTSNTTESNWSKTI
UniRef90_A0A161ASX7_47_631         --VSAEVSASLF-D--------FG---AKVSTSFSSEHSSTVAIDNSKSDTSESNWSKTI
UniRef90_A0A2A7G5K8_41_631         --VSAEMSASLF-D--------FG---VKVSASFSTEHSSTVAIDNSTSNTLESNWSKTI
UniRef90_A0A2C4Z413_44_631         --VSAEISASLF-D--------FG---AKVSTSFSSEHSSTVAIDNSKSNTSESNWSKTI
UniRef90_A0A0G4DAT8_9_589          --ITTEASATLL-D--------FG---MRVSTSFSQTTSSTAEYGNSTSE----SWSEQL
UniRef90_UPI0009952A53_7_591       --ITFEESFTLL-D--------FG---AKVSESFSITTSSTAEYENSTSE----SWSEQL
UniRef90_A0A1B2DME3_15_733         --SSFEIGKNKD-G--------FF---GGITPNYSHTTSTTNTSEDSSGT--------TT
UniRef90_A0A4Y7QP63_18_780         --IEIGGGVEGK-T--------PA---GHISLGFSNTSSTTHTYEESNGT--------QL
UniRef90_A0A2N0F7I7_18_708         --TSAEAGADGK-K--------FV---GKITLGYSHTSSTTQTTGESTGE--------QV
UniRef90_R7ZDH6_18_704             --TTAEAGAEGK-K--------FI---GKITEGFTHTTSTTQTTEESTGE--------QV
UniRef90_C4B699_12_624             --AEVSGSLQLA-GGIFP---VFS---MSASANYSHTWQNTSTVDDTTGE----SFSQGL
UniRef90_A0A2C1I5G7_52_665         --IDASVSATIH-ASFFDFGESVT---ASVSTSFNESHSSTATIENSNSNTSGTNWSQTV
UniRef90_A0A1B1LH68_51_652         --ISTTASANLS-ASLMP-SLTVN---TSITSTFNQSQSSTAIMEKENSSTWERNWSQTI
UniRef90_A0A2V4X350_43_747         ASIGASAGLTDI-G--------VN---SHVGMDVSHTSSTTATVDISGSK----TISEGL
UniRef90_A0A3E3E7V4_47_695         --VAVNVGYSNG----------FT---GSVTTNYSHTSDNTTAVQNSNGE----SWNTAL
UniRef90_O06498_42_719             --VAINIAYQNG----------FT---GSITTNYSHTTENSTAVQNSNGE----SWNTSL
UniRef90_A8DS70_54_684             --VSVNVGYQNG----------FT---ANVTTNYSHTTDNSTAVQDSNGE----SWNTGL
UniRef90_A0A1V0E026_47_683         --MSVTAGYQNG----------FT---GSVTANYSHTTDNSTAVQDSNGE----SWNTGL
UniRef90_A0A386JBW9_53_689         --VSVTAGYQN--G--------FT---GSVTANYSHTTDNSTAVQDSNGE----SWNTGL
UniRef90_Q46221_50_684             --VSISAGYQ-N-G--------FT---GNITTSYSHTTDNSTAVQDSNGE----SWNTGL
UniRef90_A0A411AM37_51_681         --VSVSVGYQ-N-G--------FT---GSITTNYSHTTDNSTSVQDSNGE----SWNTGL
UniRef90_F7J0A3_50_686             --VSVSAGYQNG----------FT---GSITTNYSHTTENSTSVQDSNGE----SWNTGL
UniRef90_A0A4U2N2X2_45_818         --IEATVGFEGL-K--------FN---GQVTTSFSHTSSNTTSVENASEK----NWSEAI
UniRef90_A0A243IS14_48_773         --VDVSAGYSLLGG--------FN---AQVTGRYSHTWSSSSSVENSSSN----NWSRDL
UniRef90_A0A347VEY5_44_850         --VDVSAGYSLLGG--------FN---AQVTGHYSHTWSSTSGVEDSSSK----NWSTDL
UniRef90_A0A2B0JNZ9_44_768         --VDVSAGYSLLGG--------FN---AQVTGHYSHTWSSTSGVEDSSSK----NWSTDL
UniRef90_A0A2A7F0E5_49_775         --VDVSAGYSLLGG--------FN---AQVTGRYSHTWSSSSSVEDSSSN----NWSTDL
UniRef90_A0A1Q1NKL8_45_772         --VDVSAGYSMFGG--------FN---AQVTGRYSHTWSSSSSVEDSSSN----NWSTDL
UniRef90_A0A2B9E9Y9_48_853         --VDVSAGYSLLGG--------FN---AQVTGRYSHTWSSTSGVENSNSD----NWSRDL
UniRef90_A0A243JQK3_45_778         --VDVSAGYSLLGG--------FN---AQVTGRYSHTWSSTSSVESSKSD----NWSRDL
UniRef90_A0A242WT29_51_776         --IDATVGASLL-G--------PS---GSVTTHFSYTGSSTSTVENSSSN----NWSQDL
UniRef90_A0A193D2N8_48_771         --IDATVGASLL-G--------PS---GSVTAHFSYTGSSTAAVENSSSN----NWSDDL
UniRef90_A0A4U2N706_47_767         --IDVTAGASLL-G--------PS---GSVTAHFSYTGSSTSTVENSSSN----NWSQGL
UniRef90_UPI000BF3EA83_47_766      --IDTTFGASLL-G--------PS---GSVTAHFSYTGSSTATVENSSSN----NWSQDL
UniRef90_A0A243K9T9_53_776         --IDATVGASLL-G--------PS---GSVTTHFSYTGSSTATVENSSSN----NWSQDL
UniRef90_A0A2A7FEI9_54_771         --IDATAGTSLL-G--------PS---GSVTAHFSYTESSIATVEDSSSR----NWSQDL
UniRef90_A0A1Q1NKN7_51_779         --IDATAGASLL-G--------PS---GSVTAHFSYTGSSTSTVEDSSSR----NWSQDL
UniRef90_A0A2B0JKL7_52_772         --IDATAGASLL-G--------PS---GSVTAHFSYTGSSTSTVEDRSSH----NWSQDL
UniRef90_A0A4Y6F9H0_48_772         --IDATAGASLL-G--------PS---GSVTAHFSYTGSSTSTVENSSSH----NWSQDL
UniRef90_A0A347VEZ5_51_704         --IDATAGASLL-G--------PS---GSVTAHFSYTGSSTSTVENSSSH----NWSQDL
                                                                                               

UniRef90_A0A1L8WHH5_39_609         GLNKGETADLNANIRYYNTGTGVIYGVKPTVNFVL----------EKDTLATITAQINQT
UniRef90_UPI00096D4DF2_47_665      SFNSAEKSFFNSNVRYNNVGTGAIYDVKPTTNFIL----------DGKTFATITAKSNST
UniRef90_A0A243E449_35_623         HINGAESAYLNANVRYQNVGTGAIYNVKPTTNFVL----------DDTTIGTIKAKENTT
UniRef90_UPI000BFC81A6_43_683      HLNSAESAYINANVRYNNVGTGSIYNVKPSTSFVL----------NDTTIGTIQAGQNAT
UniRef90_Q5JZY7_48_611             QFNTASAGYLNANVRYNNVGTGAIYEVKPTTGFVL----------DNDTVATITAKSNST
UniRef90_G8C881_52_634             QLNTASAGYLNANVRYNNVGTGAIYDVKPTTSFVL----------EKNTIATITAKSNST
UniRef90_A0A1J9W975_47_856         HLNEADAAFTNLNVRYYNSGTAPIYRVAPTTSFVL----------GGETIGSFTAQANQI
UniRef90_UPI000BFB31E0_45_786      GINTAEAAFLNANVRYHNNGTAPIYETKPTTNFVMQ--------PSGDSIFTVTSGPNVI
UniRef90_UPI000C21883D_51_882      GINTEQAAFLNANVRYYNAGTAPIYDVRPTTNFILR--------NAKQTLTTIKAGPNQI
UniRef90_A0A2A8ZRP2_80_909         GINTDQAAFLNANVRYYNAGTAPIYEVRPTTNFVLR--------NANQSLTTIKAGPNQI
UniRef90_N1LHK0_47_864             GINTDQAAFLNANVRYYNTGTAPIYEVRPTTNFILK--------NANQSLTTIKAGPNQI
UniRef90_N1LNI9_47_917             GINTDQAAFLNANVRYYNMGTAPIYEVRPTTNFILK--------NTNQSLATIKAGPNQI
UniRef90_A0A2C9Z275_50_872         GINTDQAAFLNANVRYYNTGTAPIYEVRPTTNFVLR--------NAQQSLTTIKAGPNQI
UniRef90_A0A2B0LG62_50_873         GINTDQAAFLNANVRYYNAGTAPIYEVRPTTNFMLR--------NANQSLTTIKAGPNQI
UniRef90_A0A2U5GYP0_50_873         GINTDQAAFLNANVRYYNAGTAPIYEVRPTTNFMLR--------NANQSLTTIKAGPNQI
UniRef90_UPI001142B61B_50_871      GINTDQAAFLNANVRYYNAGTAPIYEVRPTTNFMLR--------NANHSLTTIKAGPNQI
UniRef90_A0A2C1VQW7_51_860         GINTDQAAFLNANVRYYNAGTAPIYEVRPTTNFMLR--------NANQSLTTIKAGPNQI
UniRef90_A0A243JY09_50_866         GINTDQAAFLNANVRYYNAGTAPIYEVRPTTNFMLR--------NANQSLATIKAGPNQI
UniRef90_A0A243MIT9_43_760         QMNTAERAYLNANVRYYNTGTAPIYKIAPTTSLVLRDPKDPLNANKTTTIKTVKATNGLV
UniRef90_UPI000E4A4C89_48_876      AVNPSTAAYLSANVRYHNEGTAPIYDLAPTSNFVLQ--------NENKSIGTVTANKNTI
UniRef90_UPI000E514F2D_52_969      NINLSERAFLNANIRYYNGGTASIYDLRPTSNFVLQ--------HSGESIATVTANGNTI
UniRef90_R8T157_46_848             GTNPSEAAYLNANVRYYNGGNAPIYDLRPTSNFVLQ--------NSSESIATITANANTI
UniRef90_S5YZN2_46_949             GINPSERAYLNANVRYYNGGTAPIYDVRPTSNFVLQ--------NSGSSIATVTAGPNQI
Input_protein_seq                  GINTAERAYLNANVRYYNGGTAPIYDLKPTTNFVFQ--------NSGDSITTITAGPNQI
UniRef90_A0A2B9DI00_1_830          GINTAERAYLNANVRYYNAGSAPIYELRPTSNFVFQ--------NSGDSITTITAGPNQI
UniRef90_UPI000817B030_1_926       GINTAERAYLNANVRYYNGGTAPIYDLRPTSNFVLQ--------NSGSSIATVTAGPNQI
UniRef90_A0A2A8ZTD0_1_827          GINTAERAYLNANVRYYNAGSAPIYELRPTSNFVFQ--------NSGDSITTITAGPNQI
UniRef90_UPI0002798920_1_832       GINTAERAYLNANVRYYNAGSAPIYELRPTSNFVFQ--------NSGDSITTITAGPNQI
UniRef90_UPI000E536738_4_820       GINPAERAFLNANIRYYNAGTAPIYDVKPTSNFVLQ--------HSGSSIATITSGPNQI
UniRef90_UPI000BF58B6B_42_924      GINTAESAFLNANVRYYNAGTAPIYDLRPTTNFVFD--------KSGTSIATITAGSNQI
UniRef90_V9I0N3_39_962             GINSAESAYLNANVRYYNAGTAPIYDLKPTTNFVLQ--------NSGKSLATITAGPNQI
UniRef90_A0A0J7D8D3_39_959         GINSAESAYLNANVRYYNAGTAPIYDLRPTSNFVFE--------NSGASIATITAGSNQI
UniRef90_A0A1C4E5K2_37_860         GINTAESAYLNANVRYYNTGTAPIYDLRPTSNFVFQ--------NSGTSIATITAGPNQI
UniRef90_UPI000BF871D8_40_861      GINTAESAYLNANVRYYNTGTAPIYDLRPTSNFVFQ--------SSGTSIATITAGPNQI
UniRef90_A0A2C1S755_42_858         GINTAESAFLNANVRYYNAGTAPIYDLRPTSNFVFQ--------NSGTSVTTITAGPNQI
UniRef90_J7VTM8_43_779             GINTAESAFLNANVRYYNAGTAPIYELRPTSNFVFQ--------NSGTSIATITAGSNQI
UniRef90_A0A226QZ48_41_769         GINTAESAFLNANVRYYNAGTAPIYDLRPTSNFVFQ--------NSGTSIATITAGANQI
UniRef90_R8DKX4_42_612             GIQTGESAYFGANVRYKNRGTAPIYKVKPTTTFVL---------GNDQSIATITAKENQI
UniRef90_UPI000278C1DF_42_619      GLNEGETAYLSAGIRYHNKGTAPIYNVAPTSTLVL---------GKDQSIVTVKAKENQL
UniRef90_A0A242XDU8_54_667         GINTGDAAYLAAGIRYNNQGTAPIYNVKPTNTFSL---------LSNQSIATVTAKENQL
UniRef90_A0A0A0WXQ9_55_655         GIQTGEAAHFAAGIRYYNQGTAPIYTVKPTMTFSL---------MNNHTIASIAAKENQI
UniRef90_R8HF93_55_649             GVQTGEAAYFAAGIRYYNQGTAPIYTVKPTMTFSL---------MNNHTIASITAKENQI
UniRef90_A0A0K9M9F5_44_637         GINTGEAAYFAAGIRYNNQGTAPIYEARPTNTFSL---------VNNQSIATVIAKENQL
UniRef90_A0A242WVX5_42_654         GINTGESAYLAAGIRYVNLGTAPIYEAKPTNTLVI---------GNKQPIATVKAKENQL
UniRef90_A0A161ASX7_47_631         GINTGESAYLAAGIRYTNLGTAPIYDVKPTNTIVL---------GNNQPIATVKAKENQL
UniRef90_A0A2A7G5K8_41_631         GINEGEAAYLAAGIRYNNQGTAPIYNARPTNTFSL---------TNNQSIATVTAKENQL
UniRef90_A0A2C4Z413_44_631         GVNTGESAYLAAGIRYTNLGTAPIYEVRPTNTLVL---------GANQPITTIKAKENQL
UniRef90_A0A0G4DAT8_9_589          NFNTSDRARLNANVRYHNTGSAPIYKVQPTSSFVLQD-----GSSSGYTIRTVKAKENQV
UniRef90_UPI0009952A53_7_591       NFNTSDRARLNANVRYHNTGSAPIYKVQPTSSFVLQD-----GSKNGYTIRTVKAKENQV
UniRef90_A0A1B2DME3_15_733         MINKGDSAYLNANVRYYNTGSAPMYQVTPTTNFVL----------DTDTIKTITAPPSNI
UniRef90_A0A4Y7QP63_18_780         HINTGQAAYLNANIRYFNTGTAPIYQVQPTNNFII----------GDDTIITITAPPNNI
UniRef90_A0A2N0F7I7_18_708         NINTGQSAYLNANVRYFNTGTAPIYQVSPTNNFII----------DDETIVTITAPPNNI
UniRef90_R7ZDH6_18_704             HINTGQAAYLNANVRYFNTGTAPIYQVTPTNNFII----------EDETIMTITAPPSNI
UniRef90_C4B699_12_624             SINTGESAYINPNIRYYNTGTAPVYNVTPTTTIVI----------DKQSVATIKGQESLI
UniRef90_A0A2C1I5G7_52_665         GMHTGDAAYLGARIRYVNTGTAPAYKVKPTMSLGF---------GENTTLATVKAKENQT
UniRef90_A0A1B1LH68_51_652         GIQTGEAAYLGARLRYTNIGTAPAYKVKPTISLGI---------GKNATLATIKAKENQI
UniRef90_A0A2V4X350_43_747         NINKGESAFLNANVRYYNTGTAPIYNVQPTTNFLL----------GKDTLATIRAQDNQI
UniRef90_A0A3E3E7V4_47_695         SINKGESAFVNANVRYYNTGTAPMYKVTPTTNLVL----------DGETLTTIKAQENQI
UniRef90_O06498_42_719             SINKGESAYINANVRYYNTGTAPMYKVTPTTNLVL----------DGDTLTTIKAQDNQI
UniRef90_A8DS70_54_684             SINKGESAYINANVRYYNTGTAPMYKVTPTTNLVL----------DGDTLSTIKAQENQI
UniRef90_A0A1V0E026_47_683         QISKSESAYINANVRYYNTGTAPMYKVTPTTNLVL----------DGDTLSTIKAQENQI
UniRef90_A0A386JBW9_53_689         QISKSESAYINANVRYYNTGTAPMYKVTPTTNLVL----------DGDTLSTIKAQENQI
UniRef90_Q46221_50_684             SINKGESAYINANVRYYNTGTAPMYKVTPTTNLVL----------DGETLATIKAQDNQI
UniRef90_A0A411AM37_51_681         SINKGESAYINANIRYYNTGTAPMYKVTPTTNLVL----------DGETLATIKAQDNQI
UniRef90_F7J0A3_50_686             SINKGESAYINANVRYYNTGTAPMYKVTPTTNLVL----------DGDTLTTIKAQDNQI
UniRef90_A0A4U2N2X2_45_818         NLNQGESAALNANIRYYNTGTAPIYDAQPTTNLIL----------GKDTLHTIKIKQDQI
UniRef90_A0A243IS14_48_773         GINTGQSAYLNANVRYYNTGTAPIYSVKPTTNFVL----------NGASIVTVKAKENQI
UniRef90_A0A347VEY5_44_850         GINTGQAAYLNANVRYYNTGTAPIYNVKPTTNFVL----------KGDSIVTVKAKENQV
UniRef90_A0A2B0JNZ9_44_768         GINTGQAAYLNANVRYYNTGTAPIYNVKPTTNFVL----------KGDSIVTVKAKENQV
UniRef90_A0A2A7F0E5_49_775         GINTGQAAYLNANVRYYNTGTAPIYNVKPTTNFVL----------KGDSIVTVKAKENQI
UniRef90_A0A1Q1NKL8_45_772         GINTGQAAYLNANVRYYNTGTAPIYNVKPTTNFVL----------KGDSIVTVKAKENQI
UniRef90_A0A2B9E9Y9_48_853         GINTGQAAYLNANVRYYNTGTAPIYNVKPTTNFVL----------KGDGIVTVKAKENQV
UniRef90_A0A243JQK3_45_778         GINTGQAAYLNANVRYYNTGSAPIYNVKPTTNFVL----------KGDSIVTVKAKENQI
UniRef90_A0A242WT29_51_776         GIDTGQSAYLNANVRYYNTGTAPIYNVKPTTNFVL----------EDNTIVTVKAKENQL
UniRef90_A0A193D2N8_48_771         GINTAHSAYLNANVRYYNTGTAPIYNVTPTTNFVL----------DSETIVTVRAKENQL
UniRef90_A0A4U2N706_47_767         GIDTGQSAYLNANVRYYNTGTAPIYNVKPTTNFVL----------DGESIITVKAKENQL
UniRef90_UPI000BF3EA83_47_766      GIDTGQSAYLNANVRYYNTGTAPVYNVKPTTNFVL----------DGDTIVTVKAKENQL
UniRef90_A0A243K9T9_53_776         GIDTGQSAYLNANVRYYNTGTAPIYNVKPTTNFVL----------DGDSIVTVKAKENQL
UniRef90_A0A2A7FEI9_54_771         GIDTGQSAYLNANVRYYNTGTAPIYNVKPTTNFVL----------DGESIVTVKAKENQL
UniRef90_A0A1Q1NKN7_51_779         GIDTGQSAYLNANVRYYNTGTAPIYNVKPTTNFVL----------DRESIVTVKAKENQL
UniRef90_A0A2B0JKL7_52_772         GIDTGQSAYLNANVRYYNTGTAPMYKVEPTTNFVL----------AGESIVTVKAKENQL
UniRef90_A0A4Y6F9H0_48_772         GIDTGQSAYLNANVRYYNTGTAPIYSVKPTTNFVL----------DGESIVTVKAKENQL
UniRef90_A0A347VEZ5_51_704         GIDTGQSAYLNANVRYYNTGTAPIYSVKPTTNFVL----------DGESIVTVKAKENQL
                                          .     :** * *..  *   *:  : :              . :.    .  

UniRef90_A0A1L8WHH5_39_609         AEDLGPDEAYPERRLNGLALNTLDEFSSRL-IPLNYEQVQKLDDG-KQLRLETTQFSGDF
UniRef90_UPI00096D4DF2_47_665      ALQIPSGESYPKKELSPILLNSMDDFNSNTGIKLNSDQTKAISEG-ETVKVETTQTDGKF
UniRef90_A0A243E449_35_623         ALSLPSGESYPKRGQHGIAINTMDDFNSRP-IPLNKEQLQTYMSNRKPILLETTQTEGKY
UniRef90_UPI000BFC81A6_43_683      AQSISPGESYPQKGQHGIAINTMDDFDSRP-IPLNKDQLTAFLNN-NPILLETDQVDGEY
UniRef90_Q5JZY7_48_611             ALSISPGESYPKKGQNGIAINTMDDFNSHP-ITLNKQQLDQIFNN-KPLMLETNQADGVY
UniRef90_G8C881_52_634             ALSISPGESYPKKGQNGIAITSMDDFNSHP-ITLNKKQLDQVLTN-NPIMLETDQTDGIY
UniRef90_A0A1J9W975_47_856         GNDLNPGDTYPNKELHALSLNTMDQFNAQP-IKMNRQQLERLRAG-APVKLETPQVAGKY
UniRef90_UPI000BFB31E0_45_786      GNSVGPGETYPKAGQAPISLNQANPTATVN-IVIDAPTLDALQTGTETLDLETTQTDGRY
UniRef90_UPI000C21883D_51_882      GNNLPPGETYPKKGQGPISLDRANAFGIMK-ISMNAAQLDSLQSQGESIDLETTQSGGQY
UniRef90_A0A2A8ZRP2_80_909         GNSLAPGDTYPKKGQSPISLDKANEAGTMK-ISLNASQLDSIQSQGETIDLETTQSSGQY
UniRef90_N1LHK0_47_864             GNSLSPGDTYPKQGQAPISLDKANEAGTTK-ISLTANQLDSIQSKSETIDLETTQSSGQY
UniRef90_N1LNI9_47_917             GNSLSPGDTYPKQGQAPISLDKANESGTTK-ISLTANQLDSIQSKSETINLETTQSSGQY
UniRef90_A0A2C9Z275_50_872         GNSLSPGDTYPKKGQAPISLDKANEAGTTK-ISLNAAQLDSIQSQGETIELETTQSSGQY
UniRef90_A0A2B0LG62_50_873         GNSLAPGDSYPKKGQGPISLDKANEAGTMK-ISLNAAQLDSIQSQGEIIDLETTQSSGQY
UniRef90_A0A2U5GYP0_50_873         GNSLAPGDSYPKKGQGPISLDKANEAGTMK-ISLNAAQLDSIQSQGEIIDLETTQSSGQY
UniRef90_UPI001142B61B_50_871      GNSLSPGDTYPKKGQGPISLDKANEAGTMK-ISLTAAQLDSIQSKGETIVLETTQSSGQY
UniRef90_A0A2C1VQW7_51_860         GNSLSPGDTYPKKGQGPISLDKANEAGTMK-ISLSAAQLDSIQSQGETIDLETTQSSGQY
UniRef90_A0A243JY09_50_866         GNSLSPGDTYPNKGQGPISLDKANEAGTMK-ISLNAAQLDSIQSQGEVIDLETTQSSGQY
UniRef90_A0A243MIT9_43_760         GESLGPEGTYPSQGLAGLALDRLED-GTR--ISINAEQLDSIQNNSKKLSLETPQVGGQY
UniRef90_UPI000E4A4C89_48_876      ANSLAPGATYPAKGTAPIFINQANEAGTVK-MEINGETLDAIQNGRETVNIETTQNKGQY
UniRef90_UPI000E514F2D_52_969      GNSLGPGATYPEKGKAPISLTQANEAGTVK-ISVNAENLDKIQDGREILNIETTQYRGQY
UniRef90_R8T157_46_848             GNSLGPSATYPAKGQAPISLTQANEAGTIK-ISVNSETLDKIQEGTETLNIETTQNRGQY
UniRef90_S5YZN2_46_949             GNSLAPGATYPAKGQAPISLDKANEAGTMK-ISVDAPTLDKLQDRTETVNLETTQNRGQY
Input_protein_seq                  GNSLGAGDTYPQKGQAPISLDKANEAGTVK-IAINAEQLDKIQAGTEILNIETTQNRGQY
UniRef90_A0A2B9DI00_1_830          GNSLGPGTTYPQKGLAPISLDKANETGVVK-ISINAEQLDKLQEGTETLNLETTQNRGQY
UniRef90_UPI000817B030_1_926       GNSLGPGATYPAKGQAPISLDKANEAGTMK-ISVDAPTLDKLQDGTETLNLETTQNKGQF
UniRef90_A0A2A8ZTD0_1_827          GNSLGPGATYPQKGLAPISLDKANETGIVK-ISINAEQLDKLQEGTETLNLETTQNRGQY
UniRef90_UPI0002798920_1_832       GNSLGPGATYPQKGQAPISLDKANETGTIK-ISINAEQLDKLQDGTEILNLETTQNKGQY
UniRef90_UPI000E536738_4_820       GNSLAPGDTYPKRGQAPISLNSANEAGTVK-IPINGEQLDKIQSGDDILDLETTQNKGQF
UniRef90_UPI000BF58B6B_42_924      GNSLAPSDTYPKREQAPISLDKANEAGTMK-ISINAEQLDALQQGTDTLSLETTQNKGQY
UniRef90_V9I0N3_39_962             GNSLGPGDTYPKVGQAPISLDKANDAGTVK-IPINKDYLDALQSNSEALDLETTQNKGQY
UniRef90_A0A0J7D8D3_39_959         GNSLGPGDTYPKRNQAPISLDKANEAGTVK-IALNADQLDALQDRSEVLNLETTQNKGQY
UniRef90_A0A1C4E5K2_37_860         GNSLGPGDTYPQKNQAPISLDKANEAGTVK-IAINAKQLDALQNRSEILNIETTQNKGQY
UniRef90_UPI000BF871D8_40_861      GNSLGPGDTYPKRNQAPISLDKANEAGTVK-IAINAKQLDALQNRSEILNIETTQNKGQY
UniRef90_A0A2C1S755_42_858         GNSLGPNDTYPKREQAPISLDKANESGTAK-IAINAEQLDALQDGKETLNLETTQNKGQY
UniRef90_J7VTM8_43_779             GNSLGPSDTYPKREQAPISLDKANEAGTVK-IVINGEQLNAIQSHSEKLNLETTQNKGQY
UniRef90_A0A226QZ48_41_769         GNSLGPSDTYPKREQAPISLDKANEEGTVK-IAINGEQLNAIQSHSEKLNLETTQNKGQY
UniRef90_R8DKX4_42_612             ANVLPPDGFYPSKTQAPIMINTKDDFSASP-ITLNFEQLRTLEEQ-KKMRIEMNQVSGGV
UniRef90_UPI000278C1DF_42_619      ANALTPGTYYPAKGLAPITLNRQDDFGSTP-ITMNLNQVNILEKE-KKLRIDTDQVSGTY
UniRef90_A0A242XDU8_54_667         ANVVKPGDYYPAKSQSPLLLNAKDDFGSSP-ITLNLDQLHLLEKE-RKLKIETNQVSGKI
UniRef90_A0A0A0WXQ9_55_655         ANFIGVEESYPAQSQAPILLNAKDDFGSSP-ITLNFDQLNQLEKE-LQLKIDTDQVSGEI
UniRef90_R8HF93_55_649             AKSVDVDGSYPAQSKAPILLNAKDDFGSSP-ITLNLDQLNQLEKE-LKLKIDTDQVSGEI
UniRef90_A0A0K9M9F5_44_637         ANVIGPNNFYPVQSQSPILLNTKDDFGSSP-ITLNLEQLTHLEEE-KKLKINTNQVSGKI
UniRef90_A0A242WVX5_42_654         ANVIGPGNYYPAKSKTSILLNAKDDFGSSP-ITLNLDQLNLLERE-KKLTIDTDQVSGKI
UniRef90_A0A161ASX7_47_631         ANVIEPGDYYPAKSQTPILLNAKDDFGSSP-ITLNLDQVNLLERE-KKLKIDTDQVSGKI
UniRef90_A0A2A7G5K8_41_631         ANVVKPGDYYPAKSQSPILLNAKDDFGSSP-ITLNLEQLNQLEKE-KKLKIDTDQVSGEI
UniRef90_A0A2C4Z413_44_631         ANVIEPGDYYPAKSQTPILLNAKDDFGSSP-ITLNLYQLNLLEKE-KKLKIDTDQVSGKI
UniRef90_A0A0G4DAT8_9_589          GEVLNPGSTYPEGG-APISLDKIDDFGSTD-ITIDKETLDKLEKN-GKLDLQTPQAEGFY
UniRef90_UPI0009952A53_7_591       GEVLNPGSTYPEGG-AAISLDKIDDFGSAD-ITIDQKTLEQLEQI-GRLDLQTPQAEGNY
UniRef90_A0A1B2DME3_15_733         GNSLTPNSTYPASGQNAIALTTVD--GSEP-ITIDYDQLTKLQSG-DSLILETTQTTGLF
UniRef90_A0A4Y7QP63_18_780         GNSLIPGATYPAEELHAMALTDID--PNRE-FTIHYDSLQRLQGG-ERMDIETTQISGN-
UniRef90_A0A2N0F7I7_18_708         GNSISPGATYPDESQHPMALTEIEPGKD---FTIHYDSLQKLQSG-EKILIETTQISGNV
UniRef90_R7ZDH6_18_704             GNSLSPGATYPDKSLHAMALTEIEPGKD---FTIHYDSLQKLQSG-EKFLIETTQISGNV
UniRef90_C4B699_12_624             GDYLNPGGTYPIIGEPPMALNTMDQFSSRL-IPINYNQLKSIDNG-GTVMLSTSQFTGNF
UniRef90_A0A2C1I5G7_52_665         ANKLIPGELYPMKNSLPILLNKVDDFGSTP-ISINLNQLNELENI-KKVQLDSPQYDAMV
UniRef90_A0A1B1LH68_51_652         ANRINPDETYPDLSSLPILLNKIDDFGTMP-ISINIDQLSELEQR-KRVQLDSTQYDAMV
UniRef90_A0A2V4X350_43_747         GNNLAPGEFYPKKGHSPIALNTMDQFSAKL-IPINFQQLKQIENG-EKIKLDTTQVNGNF
UniRef90_A0A3E3E7V4_47_695         GNNLSPNETYPQKGLSPLALNTMDQFSSRL-IPINYDQLKKLDSG-KQIKLETTQVSGNY
UniRef90_O06498_42_719             GNNLSPNETYPKKGLSPLALNTMDQFSSRL-IPINYDQLKKLDAG-KQIKLETTQVSGNY
UniRef90_A8DS70_54_684             GNNLSPGDTYPKKGLSPLALNTMDQFSSRL-IPINYDQLKKLDAG-KQIKLETTQVSGNF
UniRef90_A0A1V0E026_47_683         GNNLSPGDTYPKKGVSPLALNTMDQFSSKL-IPLNYEQMKKLDAG-KNIKLETTQVSGNF
UniRef90_A0A386JBW9_53_689         GNNLSPNDTYPKKGVSPLALNTMDQFSSRL-IPLNYEQMKKLDSG-KQIKLETTQVSGNF
UniRef90_Q46221_50_684             GNNLSPNETYPKKGLSPLALNTMDQFNARL-IPINYDQLKKLDSG-KQIKLETTQVSGNY
UniRef90_A0A411AM37_51_681         GNNLSPNETYPKKGLSPLALNTMDQFSSRL-IPINYDQLKKLDAG-KQIKLETTQVSGNY
UniRef90_F7J0A3_50_686             GNNLSPNETYPKKGLSPLALNTMDQFSSKL-IPINYDQLKKLDAG-KQIKLETTQVSGNF
UniRef90_A0A4U2N2X2_45_818         ANTIAPGQSFPNQGQGPIALNKLDEQGSN--IFINYDQLSKLQSG-TKLKLETTQTNGLY
UniRef90_A0A243IS14_48_773         GNVLKAGGTYPDKQHAPIALNTLDDFGSQL-ISINYNQMKQLESG-EKLDLQTTQASGLY
UniRef90_A0A347VEY5_44_850         GNVLQAGSTYPDKQHAPIALNTLDDFGSQL-ISINYNQMKQLESG-EKLNLQTTQASGLY
UniRef90_A0A2B0JNZ9_44_768         GNVLQAGSTYPDKQHAPIALNTLDDFGSQL-ISINYNQMKQLESG-EKLNLQTTQASGLY
UniRef90_A0A2A7F0E5_49_775         GNVLQAGSTYPDKQHAPIALNTLDDFGSQL-ISVNYNQMKQLESG-EKLNLQTTQASGLY
UniRef90_A0A1Q1NKL8_45_772         GNVLQAGSTYPDKQHAPIALNTLDDFGSQL-ISINYNQMQQLENG-EKLNLQTTQASGLY
UniRef90_A0A2B9E9Y9_48_853         GNVLQAGGTYPDKQHAPIALNTLDDFGSQL-IPINFDQMIQLENG-GKLNLQTTQANGLY
UniRef90_A0A243JQK3_45_778         GNVLHAGGTYPNEQHSAIALNTLDDFGSQL-ISINYNQMKQLESG-EKLSLQTTQANGLY
UniRef90_A0A242WT29_51_776         GDVLKAGGVYPEKNLAPIALNTLDDFGSQL-IPINYDQTKRLETG-SKLHLQTTQASGLY
UniRef90_A0A193D2N8_48_771         GDVLKAGGTYPEKHLNPIALNTLDDFGSQL-IPINYDQTKRLENG-NKLQLQTTQASGLY
UniRef90_A0A4U2N706_47_767         GDALKAGGVYPEKHLSPIALNTLDDFGSQL-IPINYDQTKRLENG-NKLNLETTQASGLY
UniRef90_UPI000BF3EA83_47_766      GDVLKAGGVYPEKNLAPITLNTLDDFGSQL-IPINYNQTKRLENG-NKLQLQTTQASGLY
UniRef90_A0A243K9T9_53_776         GDALKAGGVYPERHLSPIALNTLDDFGSQL-IPINYDQTKRLENG-KKLKLETTQASGLY
UniRef90_A0A2A7FEI9_54_771         GNVLKAGGEYPEKHLHPIALNTLDDFGSQL-IPINYNQTKRLENG-NKLTLETTQASGLY
UniRef90_A0A1Q1NKN7_51_779         GDVLKAGGVYPEKHLHPIALNTLDDFGSQL-IPINYDQTKRLENG-NKLTLETTQASGLY
UniRef90_A0A2B0JKL7_52_772         GDVLKAGGVYPEKHLHPIALNTLDDFGSQL-IPINYNQTKRLENG-HKLTLETTQASGLY
UniRef90_A0A4Y6F9H0_48_772         GDALKAGGVYPEKHLHPIALNTLDDFGSQL-IPINYDQTKRLENG-NKLTLETTQASGLY
UniRef90_A0A347VEZ5_51_704         GDALKAGGVYPEKHLHPIALNTLDDFGSQL-IPINYDQTKRLENG-NKLTLETTQASGLY
                                   .  :     :*      : :   :       : :              . :.  *  .  

UniRef90_A0A1L8WHH5_39_609         VKRSASGGNVI---GGSWDLYIPQIHKTTAGITLDV------GTEEA-IERRIAAR-NTK
UniRef90_UPI00096D4DF2_47_665      GKIN-SNGEFEM--GEDWNGVVGQIEDKTASIIVDS------GDE-V-KERRVFAK-DYN
UniRef90_A0A243E449_35_623         ATIN-TEGQVVI--SGDWNGIAQEVENKTASILVDT------GEN-V-SEKRVAGK-DYN
UniRef90_UPI000BFC81A6_43_683      MIVN-EAGSLI--PGGSWNGVMEQIKKQTSSIIIDT------GEK-V-SEKRIAAK-NYD
UniRef90_Q5JZY7_48_611             KIKD-TSGNIVT--GGEWNGVIQQIQAKTASIIVDT------GEG-V-SEKRVAAK-DYD
UniRef90_G8C881_52_634             KIKD-THGNIVT--GGTWNGVTQQIKAKTASIIVDD------GKQ-V-AEKRVAAK-DYA
UniRef90_A0A1J9W975_47_856         AKVL-SNGDISV--AGDWAPRLGQIENKTADIILNT------GDT-V-KEEKVAAR-EYN
UniRef90_UPI000BFB31E0_45_786      GIID-SNGNLVQNESQKWSPILTDINTASGGLILTD----SQANG-AILERRVAAK-NPN
UniRef90_UPI000C21883D_51_882      GVLDPSTGILVTDSGKQWDHILSDIEASSGSLILDI------GKE-V-LERRVAAR-DVN
UniRef90_A0A2A8ZRP2_80_909         GILDPSNGNLVTDAGKQWDHIRSNIDKTSGSLILET------GRE-T-LERRVAAK-DAN
UniRef90_N1LHK0_47_864             GVLDPVNGNLVTDSSKQWDYIRSNIDATSGSLILET------GNE-T-LERRVAAR-NVN
UniRef90_N1LNI9_47_917             GILDPVNGNLVTDSSKQWDYIRSNIDATSGSLILET------GNE-T-LERRVAAR-DVN
UniRef90_A0A2C9Z275_50_872         GILDPLNGNLVTDAGKQWDHIRSNIDATSGSLILET------GNE-T-LERRVAAR-NVN
UniRef90_A0A2B0LG62_50_873         GILDPLNGNLVTDAGKQWDHIRSNIDATSGSLILET------GNE-T-LERRVAAR-DIN
UniRef90_A0A2U5GYP0_50_873         GILDPSNGNLITDAGKQWDHIRSNIDATSGALILET------GNE-T-LERRVAAR-DVN
UniRef90_UPI001142B61B_50_871      GILDPSNGNLVTDASKQWDHIRSNIDATTGSLILET------GSE-T-LERRVAAR-DVN
UniRef90_A0A2C1VQW7_51_860         GILDPSSGNLVTDAGKQWDHIRSNIDATSGSLILET------GKE-T-LERRVAAR-DIN
UniRef90_A0A243JY09_50_866         GILDPATGNLVTDAGKQWDHIRSNIDATSGALIIET------GKE-T-LERRVAAR-DVN
UniRef90_A0A243MIT9_43_760         GLLR--DGGLVINDFQTWAPIQSGIDSTSGALVLDT----GNING-N-LARKVTAK-NEN
UniRef90_UPI000E4A4C89_48_876      GIIN-ESGHQV--PGGEWDPIRTNIDTVSGELTLNL----GIGKE-N-VDRRIAAK-DSR
UniRef90_UPI000E514F2D_52_969      GKIT-EDGRLVS--GGEWGPIRTNIDAVSGVLTLNI----GSSKE-S-LERRIAAK-DPR
UniRef90_R8T157_46_848             GKID-EEGNQI--PGGEWDPIRTNIDAVSGALTLNL----GSGKE-N-LERRVAAK-DLR
UniRef90_S5YZN2_46_949             AILD-EGGTPITDPTKQWDPIRTNVDAISGSLILNL----GPGKE-N-LERRVTAK-NVN
Input_protein_seq                  GILD-EKGQVI--PGGEWDPIRTNIDAVSGSLTLNL----GTGKD-S-LERRVAAK-NMN
UniRef90_A0A2B9DI00_1_830          ATLD-ATGTPVTDPSKQWDPIRTNIDAVSGSLTLNL----GAGKE-S-LERRVAAK-NVN
UniRef90_UPI000817B030_1_926       GKID-EQGNQV--PGGEWDPIRTNIDTISGSLILNL----GAGKD-S-LERRVTAR-NTN
UniRef90_A0A2A8ZTD0_1_827          ATLD-ATGTPVTDPSKQWDPIRTNIDAVSGSLTLNL----GTGKE-N-LERRVTAK-NMN
UniRef90_UPI0002798920_1_832       AILD-AGGTPVTDPSKQWDPIRTNIDAVSGSLTLNL----GTGKD-S-LERRVTAR-NMN
UniRef90_UPI000E536738_4_820       ATVD-ATGNPVTDPSKQWDPIRTNIDAVSGALTLNF----GTGKD-S-LERRIAAK-NPN
UniRef90_UPI000BF58B6B_42_924      GILD-ENGNLVTDTSKQWDPVRTNIDAVTGAITLDY----GTGKD-S-LERRVAAK-NEN
UniRef90_V9I0N3_39_962             GVLD-ATGQLITDSSKQWDPVRTNIDSVSGSLTLNL----GSSKE-S-LERRVAAK-NDD
UniRef90_A0A0J7D8D3_39_959         ATLD-DTGLPVTDPSKQWDPIRTNIDSVSGSLTLNL----STSKE-S-LERRIAAK-NEN
UniRef90_A0A1C4E5K2_37_860         ATLD-DTGLPVTDPSKQWDPIRTNIDKVSGSLILNL----STSKE-S-LERRVAAR-NEN
UniRef90_UPI000BF871D8_40_861      ATLN-DTGLPVTDPSKQWDPIRTNIDKVSGSLMLNL----GTSKE-S-LERRVAAR-NEN
UniRef90_A0A2C1S755_42_858         GILD-DTGNLVTDASKQWDPIRTNIDTVSGSLTMYY----STSKE-S-LERRVAAK-NEN
UniRef90_J7VTM8_43_779             GILD-DTGKLITDASKQWDPIRTNIDAVSGSLILDT----GTSKE-N-LERRVAAK-NEN
UniRef90_A0A226QZ48_41_769         GILD-DTGKLVTDASKQWDPIRTNIDAVSGSLILDA----GTSKE-N-LERRVAAK-NEN
UniRef90_R8DKX4_42_612             GVLQ-RNGEIQV--TSDWGLYLPQIENTSAHIIFDT-----KDNE-A-IERRITAI-DPD
UniRef90_UPI000278C1DF_42_619      ATNN--NGRITQ--AGNWSEYIPQIQSTTARLVLED----EQAGT-V-EERRVAAI-DPL
UniRef90_A0A242XDU8_54_667         GKWK-ADGEITTD--GDWSTYLPQIEETSVRIILND----YMDET-P-IERRVAAV-DPN
UniRef90_A0A0A0WXQ9_55_655         GRYQ-TNGEITT--SGDWSHYLPQIKSTSARIMIND----YRDKN-P-IERRVAAI-DPH
UniRef90_R8HF93_55_649             GRYQ-SNGEITT--SGDWSTYLPQIKSTSARIMIND----YADKN-P-IERRVAAI-DPH
UniRef90_A0A0K9M9F5_44_637         GLVD-DRGQMTT--GGNWSEYLPQIKQTSARIIFEDEQTVFEDEQTT-TERRVAAI-DPT
UniRef90_A0A242WVX5_42_654         GKPQ-ANGELTID--GDWSAYIFQIEKTSARIILED----SRDED-S-IERRVAAI-DPQ
UniRef90_A0A161ASX7_47_631         GKQQ-MNGDIITE--GDWSTAIPQIKKTTARIILND----YTDDK-P-IERRVAAI-DPK
UniRef90_A0A2A7G5K8_41_631         GRVQ-ANGGIITNRDENWYTYLPQIEETSARIIIND----FANEK-P-IERRVAAI-DSR
UniRef90_A0A2C4Z413_44_631         GKQQ-MNGDITID--GDWSTTIPQIKKTTARIILND----YMDEK-P-MERRVAAI-DPK
UniRef90_A0A0G4DAT8_9_589          KLLN-ASGGTNLYPG--FASIQNDVRGRSAHIILNT------ENG-T-VDRRIATK-QYS
UniRef90_UPI0009952A53_7_591       KILN-ASGGTTLYPG--FASIQNDVRGRSAHLILNT------EKG-T-IDRRIATK-QYS
UniRef90_A0A1B2DME3_15_733         GTYE--NGTFVTPDTNVWDPYIVQIKASSGSFILDT------GSE-V-FERSVAAK-DYS
UniRef90_A0A4Y7QP63_18_780         ----------VADSGDSWESYFTQIEASTACLILDT------GDE-V-LERRIAAR-NYN
UniRef90_A0A2N0F7I7_18_708         DDAD-TT----------WDKYFTQIEASTACLILDT------GNE-V-LERKVAAK-NYN
UniRef90_R7ZDH6_18_704             DDND-TT----------WDKYITQIESSTACLILDT------GNE-V-LERRVAAK-NYY
UniRef90_C4B699_12_624             AKYN-SNGNLVTD-GNNWGPYLGTIKSTTASLTLSF------SGQ-T-TQVAVVAP-NFS
UniRef90_A0A2C1I5G7_52_665         G----ANGHMAQED---WNGYITEINQRTARFVFLS------PEE-E-VERRVAAKIDPM
UniRef90_A0A1B1LH68_51_652         A----GKGRLSHEE---WNGYINEINYKTARLVFIN------PKQ-E-VERRIAAPVDLE
UniRef90_A0A2V4X350_43_747         AEVT-SSGSMHTDNNH-WKDYMSRIESLTSTLILDT------GTE-T-LERKVAAK-DFE
UniRef90_A0A3E3E7V4_47_695         GVKN-SQGQIITD-GNSWSDYISQIDSLSAAIILDT------GSE-A-YERRVTAK-DSS
UniRef90_O06498_42_719             GIKN-SQGQIITE-GNSWSDYISQIDSLSASIILDT------GSD-V-FERRVTAK-DSS
UniRef90_A8DS70_54_684             GTKN-SSGQIVTE-GNSWSDYISQIDSISASIILDT------ENE-S-YERRVTAK-NLQ
UniRef90_A0A1V0E026_47_683         GTKN-SHGQIVTE-GNNWSDYISQVDSISASLILDT------GDG-T-YERRVAAK-DSY
UniRef90_A0A386JBW9_53_689         GTKN-SQGQIVTE-GNSWSDYISQVDSISASFILDI------GNE-T-YERRVAAK-DSY
UniRef90_Q46221_50_684             GTKN-SQGQIITE-GNSWSNYISQIDSVSASIILDT------GSQ-T-FERRVAAK-EQG
UniRef90_A0A411AM37_51_681         ATKN-SQGQIVTE-GNNWSDYISQIDSISASIILDT------GNE-T-FERRVTAK-DSS
UniRef90_F7J0A3_50_686             GTKN-NQGQIVTE-GNSWSDYISQIDSISASLILDT------GNE-T-FERRVAAK-DSS
UniRef90_A0A4U2N2X2_45_818         GIKN-SDGSIKKDSSQEWGPIINQIENSSANIILDT------GNE-T-LERRVAAK-NYN
UniRef90_A0A243IS14_48_773         GVIK-ANGGLSVDPSQEWDPVKAQIESVSASIIMDT------GEE-T-LERRVAAK-DYS
UniRef90_A0A347VEY5_44_850         GVIK-ANGGLSVDPSQEWDPVKAQIENASASIIMDI------GEE-T-LERRVAAK-DYR
UniRef90_A0A2B0JNZ9_44_768         GVIK-ANGGLSVDPSQEWDPVKAQIENASASIILDT------GEE-T-LERRVAAK-DYH
UniRef90_A0A2A7F0E5_49_775         GVIK-ANGGLSVDPSQEWDPVKAQIESASASIILDT------GEE-T-FERRVAAK-DYR
UniRef90_A0A1Q1NKL8_45_772         GVIK-ANGGLSVDPSQEWDPVKAQIENASASIIMDT------GEE-T-LERRVAAR-DYR
UniRef90_A0A2B9E9Y9_48_853         GVIK-ANGGLSVDPSQEWDHVKAQIESASASIIMDT------GEE-T-LERRVAAK-DYR
UniRef90_A0A243JQK3_45_778         SVNK-ASGGLGLDPSQEWDPVKAQIESVSASIIMDT------GNE-T-LERRVAAR-DYL
UniRef90_A0A242WT29_51_776         GTIK-ANGGLEVNPSQEWEPVRAQIESLSAGIVLDT------GEE-T-LERRVAAK-DDR
UniRef90_A0A193D2N8_48_771         GKMN-SNGGLNIHPSQEWEPVRAQIESVSAGIVLDT------GEE-V-LERRVATR-DDR
UniRef90_A0A4U2N706_47_767         GTTK-ANGGLNIDPSQEWEPVRSQIESVSAGIVLDA------GGE-T-LERRVAAR-DDR
UniRef90_UPI000BF3EA83_47_766      GTIT-ANGGLRVDSSQEWEPVRTQIESVSAGIVLDT------GEE-T-LERRIAAR-DDR
UniRef90_A0A243K9T9_53_776         GTIK-GNGGLNVDSSQEWEPVRSQIESVSAGIVLDT------GKE-T-LERRVAAR-DDR
UniRef90_A0A2A7FEI9_54_771         GKIK-ANGGLNVDPSQEWEPVRAQIDNVTAGIVLDT------GEE-T-LERRVAAR-DTR
UniRef90_A0A1Q1NKN7_51_779         GRIK-ANGGLNVDPSQEWEPVRSQIESVSAGIVLDT------GEE-T-LERRVAAQ-DHR
UniRef90_A0A2B0JKL7_52_772         GRIK-ANGGLNVDSSQEWEPVRSQIESVSAGIVLDT------GEE-T-LERRVAAR-NHR
UniRef90_A0A4Y6F9H0_48_772         GRIQ-PNGRLNVDSSQEWEPVRSQIESVSAGIVLDT------GEE-T-LERRVAAR-DDR
UniRef90_A0A347VEZ5_51_704         GRIQ-PNGRLNVDSSQEWEPVRSQIESVSAGIVLDT------GEE-T-LERRVAAR-DDR
                                                    :      :   :  : .                  :    :  

UniRef90_A0A1L8WHH5_39_609         DPNDWT-PELTIKEAIKKGF--GIEENNGKLSYYHE--ATGNHLSLNEEECY--FILDKK
UniRef90_UPI00096D4DF2_47_665      DPELRNAPSITLREAIKLSFPKEVTEKQGLLYYK--------DKPIFESAVM--TYTDND
UniRef90_A0A243E449_35_623         NPEDLT-PELTLKEALKLAYPNEIAEKGGLLFYN--------DKPIYEEAIL--SYVDQY
UniRef90_UPI000BFC81A6_43_683      DPEDKT-PSVSLKEALKLGYPEDIKEKDGLLYYQ--------DQPMYESSVM--AYLDEN
UniRef90_Q5JZY7_48_611             NPEDKT-PSLSLKEALKLGYPEEIKEKDGLLYYN--------DKPIYESSVM--TYLDEN
UniRef90_G8C881_52_634             YPEDKT-PSLTLKDALKLSFPEEIKETDGLLYYN--------NKPIYESSVM--TYLDGN
UniRef90_A0A1J9W975_47_856         NPEDKT-PELTLADALKLAF--GAKEENGKLTFN--------GHNISEHSVE--LFYDEN
UniRef90_UPI000BFB31E0_45_786      DPNDQT-PEITIGEAIEKAF--NAKKINGKLYYT-N--QDGKNVSLDEGSVH--LITDES
UniRef90_UPI000C21883D_51_882      NPEDKT-PIITVKEAIKKAF--GAVEREGLLYYK-EK-EMNKEIPLHESAIN--IIVDET
UniRef90_A0A2A8ZRP2_80_909         NPEDKT-PEITVGEAIKRAF--GAVEKNGQLYYT-EQ-ETGREIPIHESAIN--IVVDKS
UniRef90_N1LHK0_47_864             NPEDRT-PEITIKEAIKKAF--GAIEKEGQLYYK-EQ-KTGKEIPIHESAIN--IVVDTK
UniRef90_N1LNI9_47_917             NPEDKT-PEITVQEAIKKAF--GAIEKEGQLYYI-EQ-KTGREIPIHENAIN--IVVDAK
UniRef90_A0A2C9Z275_50_872         DPEDRT-PEITIKEAVKKAF--GAIEENGQLYYT-EQ-DTGKKIPIHESAIN--IVVDER
UniRef90_A0A2B0LG62_50_873         NPEDRT-PEITIKEAIKKAF--GAIEKNGLLYYK-EQ-DTGKEIPIHESAVN--IVVDEK
UniRef90_A0A2U5GYP0_50_873         NPEDRT-PEITVGEAVKKAF--GAIEKDGLLYYK-EQ-ETGKEIPIHESAVN--IVVDEK
UniRef90_UPI001142B61B_50_871      DPEDKT-PEITIKEAIKKSF--GAIEKDGQLYYK-EQ-DTGKEVPIHENAVN--IVVDEG
UniRef90_A0A2C1VQW7_51_860         NPEDKT-PEITVGEAIKKAF--GAVEREGQLYYT-EK-ETGKEIPIYESAIN--IIVDKR
UniRef90_A0A243JY09_50_866         NPEDKT-PEITVGEAIKKAF--GAVERDGQLYYT-EQ-DTGKEIPISESAIN--IVVDKR
UniRef90_A0A243MIT9_43_760         DPNDRT-PVITIREAVKKAF--NAKEKDGRLYYT-D--PKGKEIDLDESLIT--FIFDNN
UniRef90_UPI000E4A4C89_48_876      DPEDKR-PEITVKEAIKKAF--DTIEKDGRLIYT-D--AEGNDIILDESALN--IILDEK
UniRef90_UPI000E514F2D_52_969      DPEDKT-PEITVKEAIKKAF--DVIEKDGRMIYT-DEDEDGNDIVLEESAVN--IITNEN
UniRef90_R8T157_46_848             DPEDKT-PELTIKEAIKKAF--DVEEVGGRLLYK-D--ANGKDIVLDESVVN--IVTDEN
UniRef90_S5YZN2_46_949             DPEDKT-PELTIKEAIKKAF--NAKEKDGRLYYT-D--QDRKDIFIDEPAIN--LIGDEN
Input_protein_seq                  DPEDKT-PEITIKEAIKKAF--NAQEKDGRLYYT-D--QGEKDIFIDEPSIN--LITDEN
UniRef90_A0A2B9DI00_1_830          DPEDKT-PEITIKEAIKKAF--NAKEKDNRLYYT-N--QDGKDIFIHESAIN--LIADEN
UniRef90_UPI000817B030_1_926       DPEDKT-PEITIKEAIEKAF--NAKEKDGRLYYT-D--QNGKDIFIHESAIN--LVVDEN
UniRef90_A0A2A8ZTD0_1_827          DPEDKT-PEITIKEAIKKAF--NAKEKDDRLYYT-D--QNNNNIFIDEPAIN--LIADQN
UniRef90_UPI0002798920_1_832       DPEDKT-PEITIKEAIEKAF--NAKEKDGRLYYT-D--QDGKNIFIDEPAIN--LIVDQN
UniRef90_UPI000E536738_4_820       NPEDKT-PEITIKEAIKKAF--GAKEKDGRMYVT-D--RNGKEVWIDESAVN--LIGDAN
UniRef90_UPI000BF58B6B_42_924      DPEDKT-PEITIREAIKKAF--DTTELDGRLYYT-D--AKGNKVCIDEPTIN--IVTDDN
UniRef90_V9I0N3_39_962             DPEDKT-PEITIGEAIKKAF--NAKEKDGRLYYV-N--SNGENVFLDESSVN--LIGDEN
UniRef90_A0A0J7D8D3_39_959         DPEDKT-PEITIGEAIKKAF--NAKEKNGTLYYT-N--QDGKEISIGESAIY--LITDEK
UniRef90_A0A1C4E5K2_37_860         DPEDKT-PEITIREAIKKAF--NAKEKEGRLYYI-D--DNGKEVILDESAVN--LVGDEK
UniRef90_UPI000BF871D8_40_861      DPEDKT-PEITIREAIKKAF--NAKEKEGRLYYI-D--NNGKEVILDESAVN--LVGDEK
UniRef90_A0A2C1S755_42_858         DPEDKT-PEITIGEAIKKAF--NAKEKDGRLYYT-D--YTGKDVCLDESAVN--LIGDEK
UniRef90_J7VTM8_43_779             DPEDKT-PEITIGEAIKKAF--NAKEKDGRLYYT-D--RTEKNMYIDESSVN--LIGDEK
UniRef90_A0A226QZ48_41_769         DPEDKT-PEITIGDAIKKAF--NAKEKDGRLYYT-D--RTGTDIYIDESSVN--LIVDEK
UniRef90_R8DKX4_42_612             DVLEKTKPEITLKEALKLAF--NIREENKQFYYK--------DRIV--GGFE--IICDPE
UniRef90_UPI000278C1DF_42_619      DPTERTKPIVTLGEALKLAFP-SIKEKDGVLYYN--------DQKLVDN-FE--IVMDEN
UniRef90_A0A242XDU8_54_667         DPLEQAKPEVTLKEALKLAFP-DITEKDGKLYYK--------EQSLKDY-FE--LVLDVK
UniRef90_A0A0A0WXQ9_55_655         DPIEQTKPEITLKEALKLAFP-DISEKDGTLYYK--------GQSLKDK-FE--LVLDTE
UniRef90_R8HF93_55_649             DPIEQTKPEITLKEALKLAFP-DISEKDGTLYYK--------GQSLKDN-FE--LVLDTE
UniRef90_A0A0K9M9F5_44_637         DPLERTKPEVTLGEALKMAFL-DISEENGVFKHK------GKELFGNYE-----LIVDSD
UniRef90_A0A242WVX5_42_654         DPQEKTKPEVTLKEALKLSF--GATEKDGDLYYK--------DKKLKDQ-FE--IIVDEA
UniRef90_A0A161ASX7_47_631         DPQERTKPEITLKEAVKLAFP-DITEQDGKLYYK--------GQSLKDA-FE--LVLDTN
UniRef90_A0A2A7G5K8_41_631         DPIEKTKPVVTLKEALKLAFP-DITEKDGNLDYK--------GQSLKDN-FE--LVLDNE
UniRef90_A0A2C4Z413_44_631         DPQERTKPEITLKEAVKIAFP-DITEKDGKLYYK--------GKSLKDT-FE--LVLDTN
UniRef90_A0A0G4DAT8_9_589          DREDLT-PEITLKEAIKMAY--DAEETNGILKIKIQHGQETEEIELDPYNLGGKIIVDEK
UniRef90_UPI0009952A53_7_591       DREDLT-PEITLGEAIKIAY--DAEEKNGILKIKIQHGYETEEIELDPNNLGGKMIVDEK
UniRef90_A0A1B2DME3_15_733         NPNDYT-PAITIGEAISIAF--GATTQDNLIYYK--------DVPIYESAVE--LIYDAD
UniRef90_A0A4Y7QP63_18_780         DNLDFT-PEITLGNAIGIAF--LTTNEDGQLSYK--------GIPIDEELVQ--LVYDQY
UniRef90_A0A2N0F7I7_18_708         DSLDCT-PEITFRDAIQVAF--LATNDGDKLFFK--------GIPICEELVQ--LIYDQQ
UniRef90_R7ZDH6_18_704             DSLDYT-PEITFRDAIQSAF--LAMNDGGKLFYN--------EIPIYEELVQ--LIYDQQ
UniRef90_C4B699_12_624             DPEDKT-PKLTLEQALVKAF--ALEKKNGKFYFH------GLEISKNEK-IQ--VFLDSN
UniRef90_A0A2C1I5G7_52_665         DSEDAY-PEITVEEALNIAV--DGFKKTKD-GYQ--------YGDYTFKTLH--FIYDEA
UniRef90_A0A1B1LH68_51_652         DPENAY-PDITVDEALSIAV--DDFKETADKGFQ-------YGSYIFES-LH--FIYDEA
UniRef90_A0A2V4X350_43_747         DPESNT-PEITFGEAVQKAF--GTNIKEGKLFYK--------DMSLDESNVN--FIYDKK
UniRef90_A0A3E3E7V4_47_695         DPEDKT-PVLTIGESIEKAF--GATKKNGMLYFN--------DMPLDENCVE--LIFDNN
UniRef90_O06498_42_719             NPEDKT-PVLTIGEAIEKAF--GATKNGEILYFN--------GMPIDESCVE--LIFDGN
UniRef90_A8DS70_54_684             DPEDKT-PELTIGEAIEKAF--GATKKDGLLYFN--------DIPIDESCVE--LIFDDN
UniRef90_A0A1V0E026_47_683         DPEDKT-PQLTIGEAIEKAF--GATKKDGLLYFK--------GTPIDESCIE--LVFDDY
UniRef90_A0A386JBW9_53_689         EPEDKT-PELTIGQAIEKAF--GATQKDGLLYFN--------GTPIDESCVE--LVFDNY
UniRef90_Q46221_50_684             NPEDKT-PEITIGEAIKKAF--SATKNGELLYFN--------GIPIDESCVE--LIFDDN
UniRef90_A0A411AM37_51_681         DPEDKT-PELTIGEAIEKAF--GATKNDGLLYFN--------GIPIDESCVE--LIFDDN
UniRef90_F7J0A3_50_686             NPEDKT-PELTIGEAIEKAF--GATKNGGLLYFN--------EIPIDESCVE--LIFDDN
UniRef90_A0A4U2N2X2_45_818         DPEDKT-PEITIGEAVKIAF--GCSEENGKILYQ--------DMTLNESAVG--LVYDKE
UniRef90_A0A243IS14_48_773         DPEDLT-PETTLGEAISMAF--NITEEDGE-YYK--------DMSLRESVTG--IVFDEN
UniRef90_A0A347VEY5_44_850         DPEDLT-PETTLGEAIVMAF--DTTEKDGELYYK--------DTPLRESVTG--IVFDQK
UniRef90_A0A2B0JNZ9_44_768         DPEDLT-PETTLGEAIAMAF--DITEKGGELYYK--------DVPLRESVTG--IVFDQK
UniRef90_A0A2A7F0E5_49_775         DLEDLT-PETTLGEAIAMAF--DTTEKDGELYYK--------DMPLRESVTG--IVFDEN
UniRef90_A0A1Q1NKL8_45_772         DPEDLT-PEVTLGDAIAMAF--DTTEKDGELYYK--------DVPLRESVTG--IVFDQK
UniRef90_A0A2B9E9Y9_48_853         DPEDLT-PETTLGEALAMAF--DTTEKDGELYYK--------DMPLRESVTG--IVFDRA
UniRef90_A0A243JQK3_45_778         DPEDLT-PETTLGEAIAMAF--DTTKKDGEVYYK--------DMPLRESVTG--IIFDRA
UniRef90_A0A242WT29_51_776         DPEDLT-PQLTIEEAIKIAF--DTVEKNGKLYYK--------DTILNESLVE--IIFDES
UniRef90_A0A193D2N8_48_771         DPEDLT-PEITIGEAIKIAF--DTTEQGGKLQYK--------DTQLNESLVE--LIVDES
UniRef90_A0A4U2N706_47_767         DPEDLT-PELTLRTAIKIAF--YATEKEDKLYYK--------DMQLDESLVG--LIFDES
UniRef90_UPI000BF3EA83_47_766      DPEDLT-PELTLGEAIKIAF--HTTETAGRMYYK--------DIPLDESLVG--LIFDEP
UniRef90_A0A243K9T9_53_776         DPEDLT-PELTLGEAIKIAF--HATEKEGKLYYK--------DTPLDESLVG--LIFDES
UniRef90_A0A2A7FEI9_54_771         NPEDLT-PEITIGEAIKIAF--DTTETEGKLYYK--------DTPLSESLVG--LVFDDS
UniRef90_A0A1Q1NKN7_51_779         DPEDLT-PELTIGEAIKIAF--DTTEQNGKLHYK--------DMPLSESLVG--LVFDES
UniRef90_A0A2B0JKL7_52_772         DPEDLT-PELTIGEAVKIAF--NATEENGKIYYK--------DMPLNESLVG--LVFDES
UniRef90_A0A4Y6F9H0_48_772         NPEDLT-PELTIGEAIKIAF--DTTETEGKLHYK--------DTPLNESLVG--LVFDEP
UniRef90_A0A347VEZ5_51_704         NPEDLT-PELTIGEAIKIAF--DTTETEGKLHYK--------DTPLNESLVG--LVFDEP
                                          *  :.  ::  .                                      :  

UniRef90_A0A1L8WHH5_39_609         TNEEVTRQIQEK--GLK-----NI--YDVTIRPGMNVQI---------------------
UniRef90_UPI00096D4DF2_47_665      TAKEIQKQIDDK--TGKFKDVNTI--YDVKLEPKMNFTIKLAKKFYSAEGN------SDK
UniRef90_A0A243E449_35_623         TAKRIKEQIKDN--SGRFKDVTKL--YDVKLEPKMNFTLKLATLYDGAESG---------
UniRef90_UPI000BFC81A6_43_683      TAKEVKEQINDT--TGKFKDVENL--YDVKLEPEMNFTIKLATLFDTADRD----NSIGT
UniRef90_Q5JZY7_48_611             TAKEVKEQLNDI--TGKFKDVKQL--FDVKLT----------------------------
UniRef90_G8C881_52_634             TAKEVKKQINDK--TGEFKDVQHL--YAVKLTPKMNFTIKVPVAYDTAKQA---------
UniRef90_A0A1J9W975_47_856         TKKEMMKQLEKM--SNK-----NM--YDIKLTPKMKIVIKTPTILDNGTDS------NID
UniRef90_UPI000BFB31E0_45_786      TQEKIENQLENLPLERQ-----HV--YNAKWERGMNLELITPDTIYDFENA---LNL--G
UniRef90_UPI000C21883D_51_882      TKNEFNKQLDKM--QKK-----SV--YDITFKRGMSITFHTPIMYDDFENK---NNSSLG
UniRef90_A0A2A8ZRP2_80_909         TEDELNKQLEQT--QKN-----SV--YDVTFKRGMNITLHTPNMYDDFESS----N---G
UniRef90_N1LHK0_47_864             TQQDLNAQLQQA--PNK-----SV--YDLTFKRGMNITLHTPIAYDNFELS----N---G
UniRef90_N1LNI9_47_917             TQQEFNKQLQQF--PNK-----SV--YDLTFKRGMNITLHVPITYDSFELS----N---G
UniRef90_A0A2C9Z275_50_872         TQNEFKKQLEQA--PNK-----SV--YDLTFKRGMNITLHTPIIYDDFESS----N---G
UniRef90_A0A2B0LG62_50_873         TQTEWNKQLEQM--PGK-----SV--YDLTFKRGMNITLLKPIVYDDFESS----N---G
UniRef90_A0A2U5GYP0_50_873         TQSELNKQLEQN--PGK-----GM--YDLTFKRGMKITLLKPIMYDDFESS----N---G
UniRef90_UPI001142B61B_50_871      TQNELNNQSKQN--LGK-----GV--YDLTFKRGMKITLHMPFMYYDFESS---DS---G
UniRef90_A0A2C1VQW7_51_860         TQDDFNSQLEQM--LNK-----SV--YDLIFKRGMNITLHMPSMYYDFEST----S---G
UniRef90_A0A243JY09_50_866         TQDEFNRQLEQI--PNK-----SV--YELTFKRGMNITLHMPFMYYDFEST----T---G
UniRef90_A0A243MIT9_43_760         TEQEIKRQLENM--QDK-----KV--YNARWKRGMNITIRTPIVSYDFENT---NNV--G
UniRef90_UPI000E4A4C89_48_876      TKKEVEAQLANM--QDK-----KI--YNVKWKRGMKMTLHVPEAYYDFETQ----DNTFA
UniRef90_UPI000E514F2D_52_969      TKKEIEKQLANM--QNK-----KI--YDVKWKRGMEMTLYIPETYYDFENG----KY--H
UniRef90_R8T157_46_848             TKKEIDAQLANM--PDK-----KV--YNAKWKRGMKITLHIPEKYFDFEKS----DT--G
UniRef90_S5YZN2_46_949             TKKEIESQLSHM--PGK-----TV--YDVKWKRGMNITLHVPIAYYDFESG----HQ--G
Input_protein_seq                  TKKEIERQLNQM--PGK-----TV--YDVKWKRGMKITLHVPIKYYDFETS----EN--L
UniRef90_A0A2B9DI00_1_830          TKKEIETQLSQM--QDK-----KI--YNVKWKRGMKITLHVPTAYHDFEPG----HE--T
UniRef90_UPI000817B030_1_926       TEKEIERQLSQM--QDK-----KI--YNAKWKRGMKITLHVPTAYHDFEPG----HE--T
UniRef90_A0A2A8ZTD0_1_827          TKKEIESQLSEM--PGK-----KI--YDAKWKRGMKITLHVPIAYYDFEEN----SL--S
UniRef90_UPI0002798920_1_832       TKKEIENQLSQM--PGK-----KI--YDAKWKRGMKITLHVPTSYSDFETG----NP--T
UniRef90_UPI000E536738_4_820       TQKEIENQLSKM--SDK-----KV--YNVKWKRGMKITLHVPTAYHDFEAN----SA--G
UniRef90_UPI000BF58B6B_42_924      TKKQIEQQLEQM--QDK-----KI--YNAKWKRGMKITLHMPTAYYDFEKT---AGT--E
UniRef90_V9I0N3_39_962             TKKDIEQQLEHM--EDK-----KV--YNAKWKRGMKITIHVPTSYYDFEKS---GDS--Q
UniRef90_A0A0J7D8D3_39_959         TKKEIEEQLDQM--LDK-----KL--YSVKWKRGMNITLHTPEINYDFEKS---EDT--G
UniRef90_A0A1C4E5K2_37_860         TQKEIEKQLDQM--QDK-----KI--YNVKWKRGMNITLHTPEMYYDFETS----NT--G
UniRef90_UPI000BF871D8_40_861      TQKEIEKQLDQM--QDK-----KI--YNVKWKRGMNITLHTPEIYYDFEKH---GDT--G
UniRef90_A0A2C1S755_42_858         TQKEIGKQLDQM--QDK-----KI--YNAKWKRDMNITLHIPTTYYDFEPN------SVE
UniRef90_J7VTM8_43_779             TQKEIEKQLEQM--QDK-----KV--YKTKWKRGMNITLRLPVAYYDFEAN---GNT--N
UniRef90_A0A226QZ48_41_769         THKEIEKQLEQI--QDK-----KV--YKTKWKRGMNITLRLPIAYYDFEAS---GNT--N
UniRef90_R8DKX4_42_612             TLHLIQEQLNQM--NEK-----NI--YNVKLNAKMNF-----------------------
UniRef90_UPI000278C1DF_42_619      TAKEVSKQLNEM--TTK-----DI--YKVELRAKMNLG----------------------
UniRef90_A0A242XDU8_54_667         TSEIIANQLSQM--EDK-----DI--YNVKLNAKMNIMLQK-------------------
UniRef90_A0A0A0WXQ9_55_655         TGKNIANQLSQM--DDK-----DI--YNVKLNAKMNIMINAKD----------------S
UniRef90_R8HF93_55_649             TGKNMANQLSQM--DDK-----DI--YNVKLNAKMNIML---------------------
UniRef90_A0A0K9M9F5_44_637         TAQNIANQLNQM--ENK-----NI--YNVKLNAKMNF-----------------------
UniRef90_A0A242WVX5_42_654         TAQNISNQLKQM--ENK-----DM--FNVKLNAEMNILVKDKIVDTTTTIN---------
UniRef90_A0A161ASX7_47_631         TANNISSQLNKM--TDK-----DI--YNVKLNAQMNIMIN--------------------
UniRef90_A0A2A7G5K8_41_631         TAKNISDQLNNM--TDK-----DI--YNVKINAKMNIM----------------------
UniRef90_A0A2C4Z413_44_631         TANNISSQLNQM--VDK-----DI--YNVKLNAQMNIMIN--------------------
UniRef90_A0A0G4DAT8_9_589          TSAEFTSQLDKM--SKK-----NI--FNVKLKM---------------------------
UniRef90_UPI0009952A53_7_591       TFAEFTSQLDKM--NQK-----NI--FHVKLKML--------------------------
UniRef90_A0A1B2DME3_15_733         TATDIQEQLEAS--ESN-----NI--YDMKLKPGMNILIKCPEIYDNANGS--YDNNVFD
UniRef90_A0A4Y7QP63_18_780         TADDFITQLEQN--PEE-----EM--YDLLLKQGMKILIKVPCITDDCNSS---TNNVIT
UniRef90_A0A2N0F7I7_18_708         TADDFESQLEQN--PDK-----TM--FDLLLKQGMKILIKTPCISFDCNGSASVTSNGIT
UniRef90_R7ZDH6_18_704             TADDFESQLEEN--PDK-----SM--FDLLLKQGMKILIKTPCVSFDCNGSASVTSNGIT
UniRef90_C4B699_12_624             TNNDFENQLKNT--ADK-----DI--MHCIIKRNMNILVKVITFKENISSI--------N
UniRef90_A0A2C1I5G7_52_665         TAEKLKEQANKE--KDR-----KLDPMKLKLNAKMNIQVSPKGWVTNSKTN-------KK
UniRef90_A0A1B1LH68_51_652         TAETVEKQARKQ--LNG-----KIDPMKLKLQAKMNIQITPKGWVTNQKTG-------EK
UniRef90_A0A2V4X350_43_747         TGIEIANQMKQM--EHK-----SI--YNIKLHRGMKIIVKKRGLFENCSPL------VRD
UniRef90_A0A3E3E7V4_47_695         TANLVKERLKTS--SSK-----KI--YDIQLERGMNILIKTPVFFNDFDQY---NNFPVT
UniRef90_O06498_42_719             TANLIKERLNAL--NDK-----KI--YNVQLERGMKILIKTSTYFNNFDGY---NNFPSS
UniRef90_A8DS70_54_684             TANKIKDSLKTL--SDK-----KI--YNVKLERGMNILIKTPTYFTNFDDY---NNYPST
UniRef90_A0A1V0E026_47_683         TADTIKERLKTL--DDK-----KI--YNIKLERGMNILIKTPSYFNDFDGY---NTYPSA
UniRef90_A0A386JBW9_53_689         TADTIKERLKSL--DDK-----KI--YNVKLERGMNILIKTPTYFTNFDDY---NNYPSE
UniRef90_Q46221_50_684             TSEIIKEQLKYL--DDK-----KI--YNVKLERGMNILIKVPSYFTNFDEY---NNFPAS
UniRef90_A0A411AM37_51_681         TANTIKYNLKTL--DDK-----KI--YNVKLERGMNILIKTPSYFTDFDGY---NTFYNS
UniRef90_F7J0A3_50_686             TANIIKNSLKTL--DDK-----KI--YNVKLERGMNILIKTPSYFTNFDGH---NTFPKS
UniRef90_A0A4U2N2X2_45_818         TEREIKNQLDQM--ESK-----NV--YDAKLKRGMNILITKPVVYSSVDKG-----DKNG
UniRef90_A0A243IS14_48_773         TAKEVKAQLDKMPDQDK-----KL--YNVKIKQGMNIMIQKPVWFDHFDSN-----DHAR
UniRef90_A0A347VEY5_44_850         TAEEVKAQLDKMPDQNK-----KL--YNVKVKRGMNIMIQKPVWFDHFDSN-----DHAN
UniRef90_A0A2B0JNZ9_44_768         TAEEVKAQLDKMPNQNK-----KL--YNVKIKRGMNIMIQKPVWFDHFDSN---DHA--N
UniRef90_A0A2A7F0E5_49_775         TAKEVKAQLDKMPDQNK-----KL--YNVKIKRGMNIMIQKPVWFDHFDSY-----DHAK
UniRef90_A0A1Q1NKL8_45_772         TAEEVKAQLDKMPDQNK-----KL--YNVKIKRGMNIMLQKPIWFDHFDSN---DHA--N
UniRef90_A0A2B9E9Y9_48_853         TAEEVKVQLDKMPDQDK-----KL--YNVKIKRGMNIMIQKPVWFDHFDNN-----DHAN
UniRef90_A0A243JQK3_45_778         TAEEVKAQLDKMPDQDK-----KL--YNVKIKRGMNIMIQKPVWFDHFDNN----DHA-N
UniRef90_A0A242WT29_51_776         TVQEVKAQLDMMPDQDK-----KI--YNIKLKRGMNIMIKKPVWYSDFDTN------KHG
UniRef90_A0A193D2N8_48_771         TAREIKAQLDGNPGLEK-----KI--YNVKLKRGMNIMLKKPIWYSDFDTH------QHN
UniRef90_A0A4U2N706_47_767         TAQEIKAQLDNMVDQDK-----KI--YNVKIKRGMNIMIKKPIWYSDFDTH------QHN
UniRef90_UPI000BF3EA83_47_766      TAQKVKEQLDRMPEQDR-----KI--YNVKLKRGMNIMIKKPIWYSDFDSH------QHN
UniRef90_A0A243K9T9_53_776         TAQEIKAQLDNMADQDK-----KI--YNVKIKRGMNIMLKQPIWYSDFDTH------NQA
UniRef90_A0A2A7FEI9_54_771         TAREIKTQLDNTPEQEK-----KI--YNVKLKRGMNIMIKKPIWYSDFDEK------QHN
UniRef90_A0A1Q1NKN7_51_779         TAREIKAQLDSMSEQDK-----KI--YNVKLKRGMNIMIKKPIWYSDFDTR------QHN
UniRef90_A0A2B0JKL7_52_772         TAREIKAQLDNMPEQDK-----KI--YTVKLKRGMNIMIKKPIWYSDFDTH------QHN
UniRef90_A0A4Y6F9H0_48_772         TAREIKAQLDNMPEQDK-----KI--YNVKLKRGMNIMIKKPIWYSDFDTK------QHN
UniRef90_A0A347VEZ5_51_704         TAREIKAQLDNMPEQDK-----KI--YNVKLKRGMNIMIKKPIWYSDFDTK------QHN
                                   *                      :                                    

UniRef90_A0A1L8WHH5_39_609         ------------------------------------------------------------
UniRef90_UPI00096D4DF2_47_665      FGPDASIV--DGGVTGKKQI--MVTPNG--------------------------------
UniRef90_A0A243E449_35_623         ------------------------------------------------------------
UniRef90_UPI000BFC81A6_43_683      WYCT-ERI--PGGITGHGEY--RSSDLR------ASLQLEQTAKDKLQKDNSYYLSMYMK
UniRef90_Q5JZY7_48_611             ------------------------------------------------------------
UniRef90_G8C881_52_634             -----VNL----------------------------------------------------
UniRef90_A0A1J9W975_47_856         WGIT-NIN--QPGLDDVGYSTGNIGYGM--------------LKSKLEPNTSYVLSAYFK
UniRef90_UPI000BFB31E0_45_786      WSNI-LPS--LDAYTGLGGA--LTTSGA-------SAS----KQLDLKPETSYVVKAFVK
UniRef90_UPI000C21883D_51_882      WSDV-EFG--DSGHSGKSSV--NIGVNS-------VNYSQRLERVNLKPYTMYTLRAWVK
UniRef90_A0A2A8ZRP2_80_909         WYNA-NHV--NGGHTGQKNG--MISPNT-------IAFRQ--EKLSLKPNTSYTVRAWVK
UniRef90_N1LHK0_47_864             WYYT-YHV--YGGHTGKRSG--MVSPNI-------TAYRQ--ESLTLKPYTSYTIKAWVK
UniRef90_N1LNI9_47_917             WYYT-YHV--YGGHTGKRSG--MVSPNI-------TAYRQ--EPLTLEPYTNYTIKAWVK
UniRef90_A0A2C9Z275_50_872         WYYT-YHV--NGGHTGNKNG--RVSPSA-------TAYRQ--EKLSLKPYTSYTVRAWVK
UniRef90_A0A2B0LG62_50_873         WNYT-SYV--NGGHTGKKNG--IVSPGA-------TAYRQ--EKLNLKPYTSYTVRAWIK
UniRef90_A0A2U5GYP0_50_873         WNYT-NHV--NGGHTGKKNG--MVSSGA-------TASRQ--EKLNLKSYTSYTIRAWVK
UniRef90_UPI001142B61B_50_871      FDYT-SLV--SGGHEGKQSA--KISAST-------TAHQK--ARLNLKPYTSYTIRTWIK
UniRef90_A0A2C1VQW7_51_860         FYYA-SLV--DGGHTGKKSA--KISPMT-------TAHQQ--AGLNLEPYTSYTIRTWMK
UniRef90_A0A243JY09_50_866         FHYA-SLV--DNGHTGKKSA--KIPPTT-------TAHQQ--AGLNLEPYTSYTIRTWMK
UniRef90_A0A243MIT9_43_760         WYGA-TVV--NGGYTGNKHA--QIAPNG-------NGYAK--TDLELKPHTPYTVRAYVK
UniRef90_UPI000E4A4C89_48_876      YAYT-LKD--SGPNSGKTHG--YMNGNS------DPSYAK--RKLNLKPYTSYTAKAYVR
UniRef90_UPI000E514F2D_52_969      FSDI-YTV--NGGYTGTAHA--MLEGNS------SPGYAV--IKNNLKPYTSYTARAYVK
UniRef90_R8T157_46_848             FYYT-YGE--SGGYTGSKRG--RINAGG-------NGYSK--ENLQLNPYTSYTARAYVK
UniRef90_S5YZN2_46_949             WTYS-SNL--NGGHTGKKHQ--QIGPNN-------KGYG---PHYQLKKSTSYTARAYVR
Input_protein_seq                  WYYT-YQE--SGGYTGKKRG--RIGTDG-------HGTAM--SNPQLKPYTSYTVRAYVR
UniRef90_A0A2B9DI00_1_830          WYYT-YIE--DGGYSGKKQG--QINASG----ENSNGFT---KLPQLKPNTNYTARAYMR
UniRef90_UPI000817B030_1_926       WYYTSIGS--GGGYSGTRYG--NIGATG-------NGFA---NIPQLKPYTSYTARAYVR
UniRef90_A0A2A8ZTD0_1_827          WPYT-YRE--NGGHTGKIHA--MINTSG-------HGVS---PHFRFKPYTSYTARAYVR
UniRef90_UPI0002798920_1_832       WHHISYGS--DGGNSGKRYG--RMETRG-------WASL---PE--LKPYTSYTARAYAR
UniRef90_UPI000E536738_4_820       WYYT-YKD--NGGYTGQKRG--RIGETG-------NGYTV--ANLTLKPYTSYTARAYVK
UniRef90_UPI000BF58B6B_42_924      WYST-YQE--NGGFSGKRHG--RINTDG-------NGYAQ--KELQLKPYTSYTARAYVR
UniRef90_V9I0N3_39_962             WYNT-YQD--NGGYTGEKTG--RINPGS-------NGYAI--KDFTLKPYTSYTARAYVK
UniRef90_A0A0J7D8D3_39_959         WYNT-YQE--NGGYTGKKRG--RINPGI-------SGYAK--AELKLKPYTTYTSRAYVK
UniRef90_A0A1C4E5K2_37_860         WYYT-YQE--YGGYTGKKRG--RINSGT-------SGFAE--KQLELKPYTTYTARAYVR
UniRef90_UPI000BF871D8_40_861      WYYT-YQD--NGGYTGKRSG--IINSGV-------SGFAI--KELKLKPYTTYTARAYVR
UniRef90_A0A2C1S755_42_858         WTNT-VKE--DGGYTGKQRG--SIKPGI-------SGYTA--NELELKPYTNYTARAYVK
UniRef90_J7VTM8_43_779             WYYT-NQE--NGGYTGKKHG--MIGQNG-------NGYAQ--KNLELQPYTSYTARAYVK
UniRef90_A0A226QZ48_41_769         WHYT-NQE--NGGYTGKKHG--MIGPNG-------NGYAK--KNLDLQPYTSYTARAYVK
UniRef90_R8DKX4_42_612             ------------------------------------------------------------
UniRef90_UPI000278C1DF_42_619      ------------------------------------------------------------
UniRef90_A0A242XDU8_54_667         ------------------------------------------NTSKLVPKVESKPNLWDK
UniRef90_A0A0A0WXQ9_55_655         W-----------------------------------------------------------
UniRef90_R8HF93_55_649             ------------------------------------------------------------
UniRef90_A0A0K9M9F5_44_637         ------------------------------------------------------------
UniRef90_A0A242WVX5_42_654         -----------------------------------------------NLFTTYSHRDGL-
UniRef90_A0A161ASX7_47_631         ------------------------------------------------------------
UniRef90_A0A2A7G5K8_41_631         ------------------------------------------------------------
UniRef90_A0A2C4Z413_44_631         ------------------------------------------------------------
UniRef90_A0A0G4DAT8_9_589          ------------------------------------------------------------
UniRef90_UPI0009952A53_7_591       ------------------------------------------------------------
UniRef90_A0A1B2DME3_15_733         WSYT------YSGQAGIEGK--GYSTGG-------TSYGDW-ENLVIEQNTRYILSIYVK
UniRef90_A0A4Y7QP63_18_780         WTGAVHQA--SMGIEGSCFK---------------GTNNMGTLESMLVDCGKYVLSMYVK
UniRef90_A0A2N0F7I7_18_708         WTGATHQD--NIGMEGGCLQGNNADGTL---------------QTLLDPYGKYVLSMYAK
UniRef90_R7ZDH6_18_704             WTGATHQD--NIGVEGGCLQGTSAGGTL---------------QTRLDPYGKYVLSMYAK
UniRef90_C4B699_12_624             IINDTNFG--VQSMTGLSNR--SKGQDG--------------------------------
UniRef90_A0A2C1I5G7_52_665         YYYD------DKG-----------------------------------------------
UniRef90_A0A1B1LH68_51_652         YYY---------------------------------------------------------
UniRef90_A0A2V4X350_43_747         WKGVGFKT-----QDEKEQGKIGITTGL-----------AYTKVQGLKPNTVYMIGAYVK
UniRef90_A0A3E3E7V4_47_695         WSNVNKEN--QDGLKGAAN---KFSGET----------KITIPVSNLNPYKRYIFSGYIK
UniRef90_O06498_42_719             WSNVDSNN--QDGLQNAAN---KLSGET----------KIVIPMSKLNPYKRYVFSGYLK
UniRef90_A8DS70_54_684             WSNVNTTN--QDGLQGSAN---KLNGET----------KIKIPMSELKPYKRYVFSGYSK
UniRef90_A0A1V0E026_47_683         WSNVNNTN--QDGLQGAAN---KLNGQT----------KITIPMSKLKPYKRYVFSGYSK
UniRef90_A0A386JBW9_53_689         WSNINTIN--KEGLRGAAN---KLNGQT----------KITIPMSKLKPYKRYVFSGYSK
UniRef90_Q46221_50_684             WSNIDTKN--QDGLQSVAN---KLSGET----------KIIIPMSKLKPYKRYVFSGYSK
UniRef90_A0A411AM37_51_681         WSNVNTQN--QDGLQGAANK--VIGETK-----------IIIPMSNLKPYKRYVFSGYSK
UniRef90_F7J0A3_50_686             WSNINTQN--KDGLQGTAN---EVNGE----------TKITLPMSNLKPYKRYIFSGYSK
UniRef90_A0A4U2N2X2_45_818         WISSSKLTRVSNGLTGNAL---KLEGGE----------LANIRFKSMKPNTTYTLSAYAK
UniRef90_A0A243IS14_48_773         WSND-FTIANGEGIKGDAG---HVGQGD--------TLINLNGNDGLKPNTTYLFSVYAK
UniRef90_A0A347VEY5_44_850         WSND-FTIAKGQGIKGDAG---YIGKGD--------TFVNLNEQNGLKPNTAYLFSVYAK
UniRef90_A0A2B0JNZ9_44_768         WLED-FTIAQGQGIKGDAG---RFNGKT---------FVNLNEYGGLKPNTAYLFSVYAK
UniRef90_A0A2A7F0E5_49_775         WSGD-FTIAKEQGIRGDAG---RFTKET---------FVNLNEYGGFKPNTAYLFSVYAK
UniRef90_A0A1Q1NKL8_45_772         WLDGGFTIEKGQGIKG-DAG--HFNGKT---------FVNLNEYGGFKPNTAYLFSVYTK
UniRef90_A0A2B9E9Y9_48_853         WSNE-FTIAQGQGIKGDAG---RFNGET---------FVNLKETEGLKPNTAYLFSVYVK
UniRef90_A0A243JQK3_45_778         WSNSTIAK--GQGIKGDAGR--LENGEA---------FVNLNDYDGLKPNTAYLFSVYAK
UniRef90_A0A242WT29_51_776         WKNVTLMP--DLGVTGRAG---KINNSA---------LLNYPTNKKLKPHTQYKFKASVR
UniRef90_A0A193D2N8_48_771         WSNITIAP--GEGITGNAG---KISQGSV--QPASLQYQTVGNYKSLKPYTRYKLSASIR
UniRef90_A0A4U2N706_47_767         WSNVKTAA--REGITGDAGQGGDLK----------LNYRAIEGYKKLKPYTQYRLSASVK
UniRef90_UPI000BF3EA83_47_766      WKNTTLAT--GEGVTDNAGKVNRLVDSL-------LKYQRVENYKNLKPYTQYKLSASVR
UniRef90_A0A243K9T9_53_776         WSNITPAP--GQGITGNAGK--ILKGRN---FDASLKYQTAENYKKLKPYTQYKLSASVR
UniRef90_A0A2A7FEI9_54_771         WTNVTLAT--GEGVTGNAGK--ISK-GAN--WDASLKYKTLDNYRELKPNTQYKLSASVR
UniRef90_A0A1Q1NKN7_51_779         WANTTLAT--GEGVTGNAGKLPKVAAGDWDWALASLKYQELGDFKHLKPNTIYQLSASVK
UniRef90_A0A2B0JKL7_52_772         WANAILVT--GEGVTG-NAG--KISRGA--NLASSLNYQTLGNYRQLKPHTKYKLIASIR
UniRef90_A0A4Y6F9H0_48_772         WTNATVAA--GEGVTGNAGK--IIKSGGI--VAASLPYQTVENYKELKPNTQYKLSASVR
UniRef90_A0A347VEZ5_51_704         WTNATVAA--GEGVTGNAGK--ISKKGGI--VPASLPYQTVENYKELKPNTQYKLSASVR
                                                                                               

UniRef90_A0A1L8WHH5_39_609         ------------------------------------------------------------
UniRef90_UPI00096D4DF2_47_665      ------------------------------------------------------------
UniRef90_A0A243E449_35_623         ------------------------------------------------------------
UniRef90_UPI000BFC81A6_43_683      A-----------------------------------------------------------
UniRef90_Q5JZY7_48_611             ------------------------------------------------------------
UniRef90_G8C881_52_634             ------------------------------------------------------------
UniRef90_A0A1J9W975_47_856         GTQ-------HKKEIEFGIG---SGKGDYAVNQKFELS-QGDNWKKIELKFT---TGDDV
UniRef90_UPI000BFB31E0_45_786      NPD-----IVQKNVSLFVGKYSGSNPVPNDAKVTQVIEGSDHNWHEMELYFN---TGDEP
UniRef90_UPI000C21883D_51_882      GTPYSLDGKVSNHSFSIHLNSG-DTSS-EGLNERLEL--NGTEWQLFEFTFD---TQNRP
UniRef90_A0A2A8ZRP2_80_909         SES------PNKQTISVHVDNR-EGAG-QGLNQELQF--EGDNWKLVETHFN---TRNNP
UniRef90_N1LHK0_47_864             SES------LGNHTVSVHVDNQ-AGKG-QGLNQELQL--KGNEWEMIEIAFN---TGNHP
UniRef90_N1LNI9_47_917             SDS------ISKHAISVHVDNQ-AGKG-QGLNQELQL--EGFDWKLLELTFN---TGNHP
UniRef90_A0A2C9Z275_50_872         SEA------ASKQTISVHVDNQ-AGRG-QGLNQELQL--EGNGWKLLEIFFN---TGSHP
UniRef90_A0A2B0LG62_50_873         SES------TSKQTLSVHVDNQ-AGKG-RGLNQELQL--EGSDWKLLEIAFN---TGNHP
UniRef90_A0A2U5GYP0_50_873         SES------TSKQMLSVHVDNQ-AGKG-QGLNQELQL--EGSDWKLLEIAFN---TGNHP
UniRef90_UPI001142B61B_50_871      SPA------TSPQKIGIRL-----GQG-QGLNQEFELKDNPNQWKLLEISFN---TGNQP
UniRef90_A0A2C1VQW7_51_860         SPS------TSTHNIGIRL-----RQG-KGLNQEFQL--NGNGWKLVEISFN---TGDKP
UniRef90_A0A243JY09_50_866         SPS------TSTHNIGIRL-----GQG-KGLNQEFQL--NGNGWKLVELSFN---TGDKP
UniRef90_A0A243MIT9_43_760         PSA-----A--NHNVVFYTTND----G-KGQEYPTTL--NGDQWHVIEYTFN---TGAHP
UniRef90_UPI000E4A4C89_48_876      ADR-----GMSTEATFFVGEPDVTGNGGRGAKVRGKI--EGDEWKLVEFAFN---TGPNP
UniRef90_UPI000E514F2D_52_969      ADK-----WTSTETTFFVGELDAIGNGGRGAKIHGKV--DGDDWQLVELSFN---TGANP
UniRef90_R8T157_46_848             SDS-----PNGLSDVMFYVDNQ-KGAG-KGAKVNGKV--NGQQWQTVEFSFN---TGANP
UniRef90_S5YZN2_46_949             TDS-----TTGSNDVQFFIDNN-NGDG-QGAKVSGKV--KGNQWKLIEFSFN---TGNNP
Input_protein_seq                  TAS-----TTGSNEVVFYADNS-SGNG-QGAKVSGKV--TGGKWKIAEFSFN---TFNNP
UniRef90_A0A2B9DI00_1_830          TAS-----ATGSNDVVFYVDNN-TGAG-QGAKVSGRI--TGNQWKLVEFSFH---TGENP
UniRef90_UPI000817B030_1_926       TAS-----TTGNNDVEFYVSNS-MSGG-EGIRVSGKV--TGNQWKLVEFSFN---TVANP
UniRef90_A0A2A8ZTD0_1_827          TSS-----ATGNNNVTFYIDNN-NGIG-QGVKTSGKV--QGNQWVLLEFPFN---TGNNP
UniRef90_UPI0002798920_1_832       TAS-----ATGNNDVNFFVGNE-AGGG-QGVSIKGKL--TGDKWKLVELSFN---TVANP
UniRef90_UPI000E536738_4_820       TGT-----STGNNDVTFYVDNS-TGAG-KGAKTSGKV--TGDKWKMVEFSFN---TGGNP
UniRef90_UPI000BF58B6B_42_924      TAS-----TTGKNDVTLYVDDTINANG-KGSRETFSV--EGNEWKLIEFSFN---TMSNP
UniRef90_V9I0N3_39_962             ASS-----S--ETDAVFYVDSDINSIG-KGIKQNIKA--TGDKWKLVEMSFN---TGSNP
UniRef90_A0A0J7D8D3_39_959         SAT-----SSGKNNVVFYVDSTENGDG-KGVRHKVDI--EGDKWQLIEVSFY---TGSHP
UniRef90_A0A1C4E5K2_37_860         TAT-----PAGKSNVVFYIDSTVNGNG-KGASHKVDI--EGDKWQLIEVGFY---TGSHP
UniRef90_UPI000BF871D8_40_861      AST-----PDSKNKVLFYIDSTLDGNG-KGASHKVDI--EGDKWQLIEIGFY---TGSHP
UniRef90_A0A2C1S755_42_858         TAS-----PTGKSNIVFYADIDNSAKG-KGARQNVTI--EGDKWQLVEFSFN---TMGNP
UniRef90_J7VTM8_43_779             TAS-----PTGKNNVVFYADSTINGDG-NGARQNVTI--EGDKWQVIEFSFN---TGGHP
UniRef90_A0A226QZ48_41_769         TAS-----PIGKNNVMFYADSTISGDG-NGARQNVTI--EGDKWHVIEFSFN---TGGHP
UniRef90_R8DKX4_42_612             ------------------------------------------------------------
UniRef90_UPI000278C1DF_42_619      ------------------------------------------------------------
UniRef90_A0A242XDU8_54_667         T-----------------------------------------------------------
UniRef90_A0A0A0WXQ9_55_655         ------------------------------------------------------------
UniRef90_R8HF93_55_649             ------------------------------------------------------------
UniRef90_A0A0K9M9F5_44_637         ------------------------------------------------------------
UniRef90_A0A242WVX5_42_654         ------------------------------------------------------------
UniRef90_A0A161ASX7_47_631         ------------------------------------------------------------
UniRef90_A0A2A7G5K8_41_631         ------------------------------------------------------------
UniRef90_A0A2C4Z413_44_631         ------------------------------------------------------------
UniRef90_A0A0G4DAT8_9_589          ------------------------------------------------------------
UniRef90_UPI0009952A53_7_591       ------------------------------------------------------------
UniRef90_A0A1B2DME3_15_733         GFD-----------AFEHQVKLGVGSGDISTFTHIQTYTVNNEWQRLELEFN---PAVDN
UniRef90_A0A4Y7QP63_18_780         AIN-------ENASVEMAIQCS------KNTRKKVSTFELSTDWKRIELEFQ---VLDDL
UniRef90_A0A2N0F7I7_18_708         SID-----TNPTVEIGMMYSTNS-----KKKTCEVQL---DSDWQRIDFEFT---VLDDA
UniRef90_R7ZDH6_18_704             SID-----TNPTVEIGMMCSTNS-----KKKTCEVQL---NSDWQRIDFEFT---LLDDA
UniRef90_C4B699_12_624             ------------------------------------------------------------
UniRef90_A0A2C1I5G7_52_665         ------------------------------------------------------------
UniRef90_A0A1B1LH68_51_652         ------------------------------------------------------------
UniRef90_A0A2V4X350_43_747         TDG--------HSGEFEFAGPKLIGSGPVALT---------NEYRYVKWYFK---TPNDV
UniRef90_A0A3E3E7V4_47_695         GTS------ASQATLKVKAKDEES------------------------------------
UniRef90_O06498_42_719             NSS-------TSNPITVNI---------KAKEQKTYNLVSENDYKKFSYEFE---TIGR-
UniRef90_A8DS70_54_684             DPL----------------------------------------------------TSNSI
UniRef90_A0A1V0E026_47_683         DPS-------ASNSISVN------------------------------------------
UniRef90_A0A386JBW9_53_689         DPS-------VSNSISVNIK----------------------------------------
UniRef90_Q46221_50_684             DPS----------------------------------------------------TSNSI
UniRef90_A0A411AM37_51_681         DPA----------------------------------------------------ASNSI
UniRef90_F7J0A3_50_686             SSS-----ASNSLNINIK------------------------------------------
UniRef90_A0A4U2N2X2_45_818         VDSPNISDKQKVYLQPFAMTSDFNNVK-EAPKTELEI--DGSKYQRIELTFK---ISKYP
UniRef90_A0A243IS14_48_773         SSK------PAKVQAFYGDDGSRYGIRQKGQEITLN---EAKGYQRIQVKFATDEKGSIP
UniRef90_A0A347VEY5_44_850         SSK-------PAKVQAFYGDSSRYGFRQKGPEITLN---ESQGYQRIQMKFITDEKGKIP
UniRef90_A0A2B0JNZ9_44_768         SST-----PAKLQAFYYYGGSSSYRFPQYGPETNLN---ALQGYQRIQMKFTTDDKGKVS
UniRef90_A0A2A7F0E5_49_775         SST-----PAKLQPFYFYGDSSSYQLPQYGRETNLN---ASQGYQRIQMKFTTDEKGKVS
UniRef90_A0A1Q1NKL8_45_772         SSV-----PAKLRAFYYYGGSSSYRLPQYGPETTLN---ASQGYQRIQMKFT-TDANGKV
UniRef90_A0A2B9E9Y9_48_853         SST-------PAKLHVFYGDSQSYGYRQIGPETTLN---ASQGYQRIQMKFITDEKGTIP
UniRef90_A0A243JQK3_45_778         SST-----PAKLRAFYYHGGGSSHSFRQHGPETTLN---EAQGYQRIQMKFITDETGTVP
UniRef90_A0A242WT29_51_776         YPD------LSAEEATDKSQTVITKVGNDAKKHII----HSNRYQQIAHTFT---SSSNP
UniRef90_A0A193D2N8_48_771         YSD-----LGPGGLTAAYIGI-------NGLPRSENLI-RSNIYERIEDIFT---TGNNP
UniRef90_A0A4U2N706_47_767         FPD-----LEPDGLTEVMVGTN------TTVSQPKIYTINSNHYERIEQTFT---SGSNP
UniRef90_UPI000BF3EA83_47_766      YPD-------YRGLASVYIGTN------QGHLEENFI--RSNRYERIEQTFT---SGSNP
UniRef90_A0A243K9T9_53_776         YPD-----LEPGRLAGAYIGTN------TATPVEYAI--RSNRYERIERVFT---SGSNP
UniRef90_A0A2A7FEI9_54_771         YPN-----LWLGRLTGAYIGTN--------ISTPAEYVIQSNRYERIERIFA---SGSNP
UniRef90_A0A1Q1NKN7_51_779         YPD-----LEPGRVVGAYMGVK------NIGKQTEEFGIRSNNYERIGITFN---SGNNP
UniRef90_A0A2B0JKL7_52_772         YPD------------LQLGEMTGAYIGVKGLPKSEHAI-QSNLYTKIADTFT---TGNNS
UniRef90_A0A4Y6F9H0_48_772         YPD-----LVFGGLAGTYIGTN--------IPTPAEYIIQSNRYERIERIFI---SGSNP
UniRef90_A0A347VEZ5_51_704         YP----------------------------------------------------------
                                                                                               

UniRef90_A0A1L8WHH5_39_609         ------------------------------------------------------------
UniRef90_UPI00096D4DF2_47_665      ------------------------------------------------------------
UniRef90_A0A243E449_35_623         ------------------------------------------------------------
UniRef90_UPI000BFC81A6_43_683      ------------------------------------------------------------
UniRef90_Q5JZY7_48_611             ------------------------------------------------------------
UniRef90_G8C881_52_634             ------------------------------------------------------------
UniRef90_A0A1J9W975_47_856         SEFNTIRVKNDRNDDTRQVYFDNIAITKLGK--AEKKFDGVSEDYIKEAHTFKSVHTDKK
UniRef90_UPI000BFB31E0_45_786      ESYRTLTISA--GV-GKSIEFDDVSIKELSNPFTEYNFIKN----GTFEE----------
UniRef90_UPI000C21883D_51_882      DDFTFIGIKN--TGSNVRLSVDDLSISEWGP--SE-IWLRN----HVLSHWHTP------
UniRef90_A0A2A8ZRP2_80_909         EYYSKIAIGN--KG-SADLYFDDVSITEWRS--SE-DLVRN----HIVDSWHAS------
UniRef90_N1LHK0_47_864             EYFKDLAIGN--KG-NTNLYFDDISITQWYP--TE-DFVKS----HVVSQWSSV------
UniRef90_N1LNI9_47_917             EYFRDVAIGN--KG-NTNLYFDDIVITQWYP--TE-DWAKN----HVISQWQSS------
UniRef90_A0A2C9Z275_50_872         EYFSEVAIGN--KG-NANLHFDDVSITQWMP--TE-DLARN----HVVSQWNTP------
UniRef90_A0A2B0LG62_50_873         EYFSEIAIGN--KG-NKNLHFDDVSITQWYP--TE-DLIRN----HVVSQWNAS------
UniRef90_A0A2U5GYP0_50_873         EYFSQVLIGN--KG-NANLHFDDISITQWYP--TE-DLARN----HVVSQWNSS------
UniRef90_UPI001142B61B_50_871      EKFYGIALDN--KG-NSDLYFDDLSITEWMP--TE-NLERN----HVVSQWNTP------
UniRef90_A0A2C1VQW7_51_860         ENFYGIAIDN--KG-KSELYLDDLSITKWSA--TE-NLARN----HVVSQWNPS------
UniRef90_A0A243JY09_50_866         ENFYGIAIDN--KG-GSELYFDDLSITKWSA--TE-DLARN----HVVSQWNPS------
UniRef90_A0A243MIT9_43_760         ENFKKLGLKN--EG-NAILNVDNVFVQEWG------------------------------
UniRef90_UPI000E4A4C89_48_876      EIFKELGFKT--FG-NGRLHFDDVSVTEWKQ--TE-NIQQS----HAIKKFTSY----RD
UniRef90_UPI000E514F2D_52_969      EYFGSIGLKN--HG-NTRLYFDDVSLTEWKR--TE-NIEKS----HAFKEWDTMY--DDN
UniRef90_R8T157_46_848             EYFSHIGFKN--NG-NAQLHFDDVSVTKWTE--TE-NIKIA----HGVETWDAYFD-AGS
UniRef90_S5YZN2_46_949             EQFKYLGFHN--VG-NSNLQFDDVSVTEWQA--TE-DIQKK----HVFEQWNY------D
Input_protein_seq                  EYFKIIGLKN--NG-NANLHFDDVSVIEWKT--NE-NLQKK----HIFEKWSFG---SND
UniRef90_A0A2B9DI00_1_830          EYFQGIGLEN--KG-NSNLHFDDVSVTEWKP--AE-DIKKT----HVLEQWDIV---LYY
UniRef90_UPI000817B030_1_926       EYFRSIGFLN--TG-NANLHFDDVSVTEWKP--YE-NIQKK----HVFEKWNFN---SNG
UniRef90_A0A2A8ZTD0_1_827          EYFLYLGFTN--NG-NANLHFDDVSVTEWKP--TE-NIQKN----HVFSKWDAR---IDA
UniRef90_UPI0002798920_1_832       EYFRSIGFIN--EG-NAALHFDDVSVTEWKP--TE-DIKKG----HGLGKCKYS---ASI
UniRef90_UPI000E536738_4_820       EYFSKIGFQN--KG-NAQLHFDDVSITEWAQ--IE-NLQKG----HRVETWQTA------
UniRef90_UPI000BF58B6B_42_924      EYFKKLGIKN--NG-NANLHFDDVSVTEWGQ--GE-NIEQA----HKFEKWD-----ASS
UniRef90_V9I0N3_39_962             ELFKKVGFKN--QG-NVQLQFDDVSVTEWKT--EE-NLEKT----HSMENWDVDP-----
UniRef90_A0A0J7D8D3_39_959         EDFKKLGLKN--NG-NIALHIDDVSISEWKK--GV-NLNNAIAREHKVDRWVTGGGVGSI
UniRef90_A0A1C4E5K2_37_860         EDFKKLGLKN--NG-NASLHFDDVSVSEWKN--GE-NLSNNIATEHKVDRWQTGG--DSI
UniRef90_UPI000BF871D8_40_861      EDFKKLGLKN--NG-NVALYFDDVSVSEWKN--GE-NLSNNIATEHKVDRWQTGG--NSL
UniRef90_A0A2C1S755_42_858         EYFKRLGIEN--NG-NSNLHIDDVSVTEWKQ--GE-NIQKL----HVFEKWNPK-----Y
UniRef90_J7VTM8_43_779             EYFQKLGLKN--TG-NTNLQFDDVSVTEWRRALGE-NLIQN----GNFDK----------
UniRef90_A0A226QZ48_41_769         EYFQKLGLKN--TG-NTNLQFDDVSVSKWRQVLGE-NLIKN----GNFDE----------
UniRef90_R8DKX4_42_612             ------------------------------------------------------------
UniRef90_UPI000278C1DF_42_619      ------------------------------------------------------------
UniRef90_A0A242XDU8_54_667         ------------------------------------------------------------
UniRef90_A0A0A0WXQ9_55_655         ------------------------------------------------------------
UniRef90_R8HF93_55_649             ------------------------------------------------------------
UniRef90_A0A0K9M9F5_44_637         ------------------------------------------------------------
UniRef90_A0A242WVX5_42_654         ------------------------------------------------------------
UniRef90_A0A161ASX7_47_631         ------------------------------------------------------------
UniRef90_A0A2A7G5K8_41_631         ------------------------------------------------------------
UniRef90_A0A2C4Z413_44_631         ------------------------------------------------------------
UniRef90_A0A0G4DAT8_9_589          ------------------------------------------------------------
UniRef90_UPI0009952A53_7_591       ------------------------------------------------------------
UniRef90_A0A1B2DME3_15_733         SKFTGVAIQ---SIDRSTIYFDDIAITKLNP--EIIITEDTIKAAHTVKSWNID------
UniRef90_A0A4Y7QP63_18_780         TSVDQIYL----NSNNGDIYFDDVTITKLKTLTSE-ITERMIQKAHTVDVDHWE----MN
UniRef90_A0A2N0F7I7_18_708         TIADQICV----SSNNGDIYFDDITITKFETLTSD-ITEQIVQKAHSVDHWQTSGD----
UniRef90_R7ZDH6_18_704             TIADQICV----SSDNGDIYFDDITITKFETLTSD-ITEQIVQKAHSVTRWN--------
UniRef90_C4B699_12_624             ------------------------------------------------------------
UniRef90_A0A2C1I5G7_52_665         ------------------------------------------------------------
UniRef90_A0A1B1LH68_51_652         ------------------------------------------------------------
UniRef90_A0A2V4X350_43_747         GEENSIGILS--TG-KSNVYFNKVMLIE--------------------------------
UniRef90_A0A3E3E7V4_47_695         ------------------------------------------------------------
UniRef90_O06498_42_719             ------------------------------------------------------------
UniRef90_A8DS70_54_684             ------------------------------------------------------------
UniRef90_A0A1V0E026_47_683         ------------------------------------------------------------
UniRef90_A0A386JBW9_53_689         ------------------------------------------------------------
UniRef90_Q46221_50_684             T-----------------------------------------------------------
UniRef90_A0A411AM37_51_681         ------------------------------------------------------------
UniRef90_F7J0A3_50_686             ------------------------------------------------------------
UniRef90_A0A4U2N2X2_45_818         ERFSALNIGN--NG-KDPILFDDVTLVEWKT-----DKQEEVAPSHQIRGWWTD---PSQ
UniRef90_A0A243IS14_48_773         QY-RGLGIK---VLEGSDILIDDAMLLELRPTVN--------------------------
UniRef90_A0A347VEY5_44_850         QY-HSLGLN---ILEGTNILIDDAMLLELRPVVNE-------------------------
UniRef90_A0A2B0JNZ9_44_768         EY-QRLGLK---TLEGSDILIDDAMLLELRP-----------------------------
UniRef90_A0A2A7F0E5_49_775         EY-QRLGLR---ILEGTDILIDDALLLELRPAIN--------------------------
UniRef90_A0A1Q1NKL8_45_772         SEYQRLGLE---ILEGSDILIDDALLLELR------------------------------
UniRef90_A0A2B9E9Y9_48_853         QY-RSLGIR---ILEGNDILVDDAMLLELRPAVNQ-------------------------
UniRef90_A0A243JQK3_45_778         AEYRRLGLQ---IQEGSDILMDEAMLLELRP-----------------------------
UniRef90_A0A242WT29_51_776         DDNLNFTISNFR---NDGVLVDDISIVELRPSTEIEK-----------------------
UniRef90_A0A193D2N8_48_771         NSITDLRIST--TG-SRDMLFDDVTLVEL-------------------------------
UniRef90_A0A4U2N706_47_767         ENIWELQIFK--ANNERNMLVDNVTLVELRPSTP--------------------------
UniRef90_UPI000BF3EA83_47_766      DSITDFILFG-----ALDMLIDDVTLVELR------------------------------
UniRef90_A0A243K9T9_53_776         DSITDLLIE---AHHTRDMLIDDVTLVELRPS----------------------------
UniRef90_A0A2A7FEI9_54_771         DHITDLLIET--SS-TQDMLFDDITLVEL-------------------------------
UniRef90_A0A1Q1NKN7_51_779         NSITDLEIDS--SG-SRDMLLDDVTLIELR------------------------------
UniRef90_A0A2B0JKL7_52_772         NNITDFIIHT--TG-SRDMLFDDVTLVELG------------------------------
UniRef90_A0A4Y6F9H0_48_772         DHITDLLIEA--SS-TLDMLFDDITLVEL-------------------------------
UniRef90_A0A347VEZ5_51_704         ------------------------------------------------------------
                                                                                               

UniRef90_A0A1L8WHH5_39_609         ------------------------------------------------------------
UniRef90_UPI00096D4DF2_47_665      ------------------------------------------------------------
UniRef90_A0A243E449_35_623         ------------------------------------------------------------
UniRef90_UPI000BFC81A6_43_683      ------------------------------------------------------------
UniRef90_Q5JZY7_48_611             ------------------------------------------------------------
UniRef90_G8C881_52_634             ------------------------------------------------------------
UniRef90_A0A1J9W975_47_856         NGTDYINSIDLNVNKPINW-KYKVKINGK-----EVGDLKNISEPDANG-VIKINFLDIN
UniRef90_UPI000BFB31E0_45_786      ------------------------------------------------------------
UniRef90_UPI000C21883D_51_882      -KPGYVDGITFSKVPNTKL-RYQLEIDGK------FTDIKSVSQVDSQG-TQYIDFKDFN
UniRef90_A0A2A8ZRP2_80_909         -PTRQVGGLAFSKVPKTPV-RYQLEIDGK------LSPISSLYAGDSQG-NRYINLAPLN
UniRef90_N1LHK0_47_864             -QMGYLDGVTFSKVPNTKV-RYQLEIDGK------LTDIKPASQIDSQG-KRYINFKDFN
UniRef90_N1LNI9_47_917             -KTGYIDGITFSKVPTTKV-RYQLEIDGK------LTDIKPASQVDSQG-KRSINFKDFN
UniRef90_A0A2C9Z275_50_872         -RIGYVDGVTFSKVPNAKV-RYQLEIDGK------LTDIKPAAQVDSQG-KRSINFKDFN
UniRef90_A0A2B0LG62_50_873         -KMGYVDGVTLSKVPNTKV-RYQLEIDGK------LTDIKQASSIDSQG-KRFINFKDFN
UniRef90_A0A2U5GYP0_50_873         -RMGYIDGVTLSKVPNTKV-RYQLEIDGK------LTDIKPASAVDSQG-KRYINFKDFN
UniRef90_UPI001142B61B_50_871      -KIGYLDGVTLSKVPITKV-RYQLEVDGK------LSDIKPASQVDSQG-KRLISFKDFN
UniRef90_A0A2C1VQW7_51_860         -QQGTVASITFSKVPETTV-RYQLEIDGK------LTGIKPASQVDAQG-KRSIDFKDFN
UniRef90_A0A243JY09_50_866         -QQGSVDGITFSKVPETTV-RYQLEIDGK------LTGIKTASPVDAQG-KRSIKFKDFN
UniRef90_A0A243MIT9_43_760         ------------------------------------------------------------
UniRef90_UPI000E4A4C89_48_876      GNEYRVSNIVLHRIPRQKV-NYQMVFNGS-----TWVDIPDSDVVDANG-VRTIKIGADS
UniRef90_UPI000E514F2D_52_969      VGKYKLQSVKFSKFPNQKV-NYQILFNDD-----TWGPILPDSSVVDNSGERTISFG--T
UniRef90_R8T157_46_848             PNDAYIDQIKFSRIPNSKV-RYQLRYNGT-----EWKPILPDSSVEDDGNQRILHIGQRT
UniRef90_S5YZN2_46_949             PTRYGLTSVTFTRVPSSTI-RYQWKIDGN------WGSIKPAPPVDANG-KRTINLDSRE
Input_protein_seq                  EM---VIGATFTRVPSSKI-RYQWKINGR------LGSIIPAPPLDANG-KRTVTYGSIT
UniRef90_A0A2B9DI00_1_830          GS-HYLNGVTFKNVPNRTV-RYQLRINGV------DTVILPASPTDAQG-KRYVRFTDFN
UniRef90_UPI000817B030_1_926       ES---VTGVTFTRVPSSKI-RYQWKTTGG------WGSVQPAPPVDANG-KRTVTLS-FS
UniRef90_A0A2A8ZTD0_1_827          PFGSKLYGVTFSKLPKAKL-RYQLDIQGL------LKPIQSN-MVDSNG---YIDLTKLN
UniRef90_UPI0002798920_1_832       PL---IDGITFPRIPSTKV-RYQLEIDGK------MTDIRSDAVIDASG-TRYVNFHKFN
UniRef90_UPI000E536738_4_820       -PNNRIDGVTFSKFPSAKL-RYQLEIEGK------FTEIRSDAITDTNG-KRYLNFHKFN
UniRef90_UPI000BF58B6B_42_924      DGSGKIGSVTFSKVPAQDI-RYQVQRTNE-KGEWVWDNIVDAPPVDANG-KRTL------
UniRef90_V9I0N3_39_962             -SKQYVKGGTFSHVPNSKI-RYQWKI------NDNWEKIIPAPPVDNYG-KRVME-----
UniRef90_A0A0J7D8D3_39_959         FPYHYVQKVYFNKIPNTDV-KYEIEWLGKPKGVVEGHEDGNKRYVDITG-LSVGG-----
UniRef90_A0A1C4E5K2_37_860         FPYHYVQKLYFDKIPNVDV-EYEVEWLGK---------PRGVVKGIDDGNKRYIDITEIP
UniRef90_UPI000BF871D8_40_861      SPYQYVQKLYFDKIPNVDV-KYEVEWLGK---------PRGVVEGHDDGNKRYIDITEVS
UniRef90_A0A2C1S755_42_858         DGFGSVSSITFSKVPNTKV-RYQWSGVNPATGKESWSEIRPANDTDEFG-NRIVPIGLFF
UniRef90_J7VTM8_43_779             ------------------------------------------------------------
UniRef90_A0A226QZ48_41_769         ------------------------------------------------------------
UniRef90_R8DKX4_42_612             ------------------------------------------------------------
UniRef90_UPI000278C1DF_42_619      ------------------------------------------------------------
UniRef90_A0A242XDU8_54_667         ------------------------------------------------------------
UniRef90_A0A0A0WXQ9_55_655         ------------------------------------------------------------
UniRef90_R8HF93_55_649             ------------------------------------------------------------
UniRef90_A0A0K9M9F5_44_637         ------------------------------------------------------------
UniRef90_A0A242WVX5_42_654         ------------------------------------------------------------
UniRef90_A0A161ASX7_47_631         ------------------------------------------------------------
UniRef90_A0A2A7G5K8_41_631         ------------------------------------------------------------
UniRef90_A0A2C4Z413_44_631         ------------------------------------------------------------
UniRef90_A0A0G4DAT8_9_589          ------------------------------------------------------------
UniRef90_UPI0009952A53_7_591       ------------------------------------------------------------
UniRef90_A0A1B2DME3_15_733         ESVNYVDGVYLHVEPDYV------------------------------------------
UniRef90_A0A4Y7QP63_18_780         EDASQIHGVYFKLDPEYIC-DYEVVVNGT-------SWGTGIRPETLEDGIQKVDFTTYN
UniRef90_A0A2N0F7I7_18_708         ------------------------------------------------------------
UniRef90_R7ZDH6_18_704             ------------------------------------------------------------
UniRef90_C4B699_12_624             ------------------------------------------------------------
UniRef90_A0A2C1I5G7_52_665         ------------------------------------------------------------
UniRef90_A0A1B1LH68_51_652         ------------------------------------------------------------
UniRef90_A0A2V4X350_43_747         ------------------------------------------------------------
UniRef90_A0A3E3E7V4_47_695         ------------------------------------------------------------
UniRef90_O06498_42_719             ------------------------------------------------------------
UniRef90_A8DS70_54_684             ------------------------------------------------------------
UniRef90_A0A1V0E026_47_683         ------------------------------------------------------------
UniRef90_A0A386JBW9_53_689         ------------------------------------------------------------
UniRef90_Q46221_50_684             ------------------------------------------------------------
UniRef90_A0A411AM37_51_681         ------------------------------------------------------------
UniRef90_F7J0A3_50_686             ------------------------------------------------------------
UniRef90_A0A4U2N2X2_45_818         SDGTYINGIFFSKVPKSPVYQYKLVVNGK-------------------------------
UniRef90_A0A243IS14_48_773         ------------------------------------------------------------
UniRef90_A0A347VEY5_44_850         ---DVLEKISFYLRNNGSISIYTSVFLRE------DTSFDVFMNGKRTGTLGTYKKGARI
UniRef90_A0A2B0JNZ9_44_768         ------------------------------------------------------------
UniRef90_A0A2A7F0E5_49_775         ------------------------------------------------------------
UniRef90_A0A1Q1NKL8_45_772         ------------------------------------------------------------
UniRef90_A0A2B9E9Y9_48_853         ---DVLEEISFKLRNNGSISMYTSVFLRE------DTSFDVFMNGKETGTLGTYKKGQRT
UniRef90_A0A243JQK3_45_778         -------------AAN--------------------------------------------
UniRef90_A0A242WT29_51_776         ------------------------------------------------------------
UniRef90_A0A193D2N8_48_771         ------------------------------------------------------------
UniRef90_A0A4U2N706_47_767         ------------------------------------------------------------
UniRef90_UPI000BF3EA83_47_766      ------------------------------------------------------------
UniRef90_A0A243K9T9_53_776         ------------------------------------------------------------
UniRef90_A0A2A7FEI9_54_771         ------------------------------------------------------------
UniRef90_A0A1Q1NKN7_51_779         ------------------------------------------------------------
UniRef90_A0A2B0JKL7_52_772         ------------------------------------------------------------
UniRef90_A0A4Y6F9H0_48_772         ------------------------------------------------------------
UniRef90_A0A347VEZ5_51_704         ------------------------------------------------------------
                                                                                               

UniRef90_A0A1L8WHH5_39_609         ------------------------------------------------------------
UniRef90_UPI00096D4DF2_47_665      ------------------------------------------------------------
UniRef90_A0A243E449_35_623         ------------------------------------------------------------
UniRef90_UPI000BFC81A6_43_683      ------------------------------------------------------------
UniRef90_Q5JZY7_48_611             ------------------------------------------------------------
UniRef90_G8C881_52_634             ------------------------------------------------------------
UniRef90_A0A1J9W975_47_856         NGSGF-LATDHIEVYAVKEGLRPVKVAENHKYNIEAI-----------------------
UniRef90_UPI000BFB31E0_45_786      ------------------------------------------------------------
UniRef90_UPI000C21883D_51_882      NGKSI-DTGSYIAVYAVYGKNESQRVKVAE------------------------------
UniRef90_A0A2A8ZRP2_80_909         NSKSP-SPESNIIVYAVDERNDNLKTKVAE------------------------------
UniRef90_N1LHK0_47_864             NGNSI-YAGSQISVYAVDEKNDNLKVKITE------------------------------
UniRef90_N1LNI9_47_917             NGNSI-YAGSQISVYAVDERNDNLKVKVAEHQLREEDQIKYAHQLDFWIKGAGSYINGMY
UniRef90_A0A2C9Z275_50_872         NGNSI-YAGSHISVYAVDEKNNNLKVKIAE------------------------------
UniRef90_A0A2B0LG62_50_873         NGNSI-YAGSHISVYAVDEKNDNLKVKITE------------------------------
UniRef90_A0A2U5GYP0_50_873         AGNSI-YAGQHVSVYAIDEKNNNLKVKIAE------------------------------
UniRef90_UPI001142B61B_50_871      IGNSI-YAGSHISVYAVDEKNDNLKVKIAE------------------------------
UniRef90_A0A2C1VQW7_51_860         NGNSI-YAGSNITVYAVDKKNDNLKIKVAD------------------------------
UniRef90_A0A243JY09_50_866         TGNRI-DAGSNITVYAVDAKNDNLKIKVAD------------------------------
UniRef90_A0A243MIT9_43_760         ------------------------------------------------------------
UniRef90_UPI000E4A4C89_48_876      GSSSP-NASNKIEIFAVDKDNPNLKVKIAENEIER-------------------------
UniRef90_UPI000E514F2D_52_969      RSNAP-GAENKIGVFAVDEKNPNLKVKIAEFG----MMTEQQIKKAHTLDSWILSEKGTY
UniRef90_R8T157_46_848             GGLSGPRANTRVEVYAVDEQDENLKVKIAD------------------------------
UniRef90_S5YZN2_46_949             YTPVI-----HAQLYAVDEKNDNLKVKVAEYD--RDQVGKEVVDAHNFANWVKMSNGSYH
Input_protein_seq                  AITPM-------ELYAVDEKNDNLKVKVAELG--ESEIEKVMIDAHKFSGWWYLSENPNL
UniRef90_A0A2B9DI00_1_830          ANSGI-PEESRIEVYAVDALSDHVKVKIAE------------------------------
UniRef90_UPI000817B030_1_926       PTSPV-------ELYAVDEKNENLKVKVAEFG--QSEIEKAMIGAHKFASWWTVSGNSNQ
UniRef90_A0A2A8ZTD0_1_827          NGEPISAQHHYFTLYAVDEKNDNLKVNVAQR-----------------------------
UniRef90_UPI0002798920_1_832       NGNGI-DMYKRIIVFAVDEKNDNLKAKLNVYS--EFEYES--------------------
UniRef90_UPI000E536738_4_820       NNQGI-DSNKKIVVYAVDEKNDYLKMKLQE------------------------------
UniRef90_UPI000BF58B6B_42_924      ---NI-TGTHGVRVFAVNKDTDNLKVKLAEYI--------PFSEDHKDSQWILEPIIQNT
UniRef90_V9I0N3_39_962             --KNF-NFNDHVELYAVDEHNDYLKVKVAEHNKGDAITEDVLKSSHQFSTWIKSKAPGGG
UniRef90_A0A0J7D8D3_39_959         --DGY-NNTERTVIYAISKKDPGIKVQVAEWDG----------PSWKHDFVWDVVNWNGT
UniRef90_A0A1C4E5K2_37_860         IIGNGCSNTDRIVIYAISKKDPGIKVQVAEWD----------------------------
UniRef90_UPI000BF871D8_40_861      AIGDGYRNTDRIVIYAINKKDPGIKVQVAEWN----------------------------
UniRef90_A0A2C1S755_42_858         PGSKL---------YAVDQHNDNLKVEIAQ------------------------------
UniRef90_J7VTM8_43_779             ------------------------------------------------------------
UniRef90_A0A226QZ48_41_769         ------------------------------------------------------------
UniRef90_R8DKX4_42_612             ------------------------------------------------------------
UniRef90_UPI000278C1DF_42_619      ------------------------------------------------------------
UniRef90_A0A242XDU8_54_667         ------------------------------------------------------------
UniRef90_A0A0A0WXQ9_55_655         ------------------------------------------------------------
UniRef90_R8HF93_55_649             ------------------------------------------------------------
UniRef90_A0A0K9M9F5_44_637         ------------------------------------------------------------
UniRef90_A0A242WVX5_42_654         ------------------------------------------------------------
UniRef90_A0A161ASX7_47_631         ------------------------------------------------------------
UniRef90_A0A2A7G5K8_41_631         ------------------------------------------------------------
UniRef90_A0A2C4Z413_44_631         ------------------------------------------------------------
UniRef90_A0A0G4DAT8_9_589          ------------------------------------------------------------
UniRef90_UPI0009952A53_7_591       ------------------------------------------------------------
UniRef90_A0A1B2DME3_15_733         ------------------------------------------------------------
UniRef90_A0A4Y7QP63_18_780         HGTL--YASSRIQINTIYKNDPSVK-----------------------------------
UniRef90_A0A2N0F7I7_18_708         ------------------------------------------------------------
UniRef90_R7ZDH6_18_704             ------------------------------------------------------------
UniRef90_C4B699_12_624             ------------------------------------------------------------
UniRef90_A0A2C1I5G7_52_665         ------------------------------------------------------------
UniRef90_A0A1B1LH68_51_652         ------------------------------------------------------------
UniRef90_A0A2V4X350_43_747         ------------------------------------------------------------
UniRef90_A0A3E3E7V4_47_695         ------------------------------------------------------------
UniRef90_O06498_42_719             ------------------------------------------------------------
UniRef90_A8DS70_54_684             ------------------------------------------------------------
UniRef90_A0A1V0E026_47_683         ------------------------------------------------------------
UniRef90_A0A386JBW9_53_689         ------------------------------------------------------------
UniRef90_Q46221_50_684             ------------------------------------------------------------
UniRef90_A0A411AM37_51_681         ------------------------------------------------------------
UniRef90_F7J0A3_50_686             ------------------------------------------------------------
UniRef90_A0A4U2N2X2_45_818         ------------------------------------------------------------
UniRef90_A0A243IS14_48_773         ------------------------------------------------------------
UniRef90_A0A347VEY5_44_850         NDITMGSLNTGITPAQAVDPNNKFEVKV--------------------------------
UniRef90_A0A2B0JNZ9_44_768         ------------------------------------------------------------
UniRef90_A0A2A7F0E5_49_775         ------------------------------------------------------------
UniRef90_A0A1Q1NKL8_45_772         ------------------------------------------------------------
UniRef90_A0A2B9E9Y9_48_853         NDITVGSLSTGITPAQAVDPNNKFEVKV--------------------------------
UniRef90_A0A243JQK3_45_778         ------------------------------------------------------------
UniRef90_A0A242WT29_51_776         ------------------------------------------------------------
UniRef90_A0A193D2N8_48_771         ------------------------------------------------------------
UniRef90_A0A4U2N706_47_767         ------------------------------------------------------------
UniRef90_UPI000BF3EA83_47_766      ------------------------------------------------------------
UniRef90_A0A243K9T9_53_776         ------------------------------------------------------------
UniRef90_A0A2A7FEI9_54_771         ------------------------------------------------------------
UniRef90_A0A1Q1NKN7_51_779         ------------------------------------------------------------
UniRef90_A0A2B0JKL7_52_772         ------------------------------------------------------------
UniRef90_A0A4Y6F9H0_48_772         ------------------------------------------------------------
UniRef90_A0A347VEZ5_51_704         ------------------------------------------------------------
                                                                                               

UniRef90_A0A1L8WHH5_39_609         ------------------------------------------------------------
UniRef90_UPI00096D4DF2_47_665      ------------------------------------------------------------
UniRef90_A0A243E449_35_623         ------------------------------------------------------------
UniRef90_UPI000BFC81A6_43_683      ------------------------------------------------------------
UniRef90_Q5JZY7_48_611             ------------------------------------------------------------
UniRef90_G8C881_52_634             ------------------------------------------------------------
UniRef90_A0A1J9W975_47_856         ------------------------------------------------------------
UniRef90_UPI000BFB31E0_45_786      ------------------------------------------------------------
UniRef90_UPI000C21883D_51_882      -------------------HGDRDIM----------------------------------
UniRef90_A0A2A8ZRP2_80_909         -------------------HKGKEI-----------------------------------
UniRef90_N1LHK0_47_864             -------------------NGDQNLR----------------------------------
UniRef90_N1LNI9_47_917             FKPIPAGMEYSIKQYKLQFNGQTVTK----------------------------------
UniRef90_A0A2C9Z275_50_872         -------------------NGDQNLR----------------------------------
UniRef90_A0A2B0LG62_50_873         -------------------NGDQKLRD---------------------------------
UniRef90_A0A2U5GYP0_50_873         -------------------NGDQDLRN---------------------------------
UniRef90_UPI001142B61B_50_871      -------------------NGDQDLR----------------------------------
UniRef90_A0A2C1VQW7_51_860         -------------------H----------------------------------------
UniRef90_A0A243JY09_50_866         -------------------HKGQA------------------------------------
UniRef90_A0A243MIT9_43_760         ------------------------------------------------------------
UniRef90_UPI000E4A4C89_48_876      ------------------------------------------------------------
UniRef90_UPI000E514F2D_52_969      VDGLYFENMDRNVLSHITGYKVKVSINDGLQSVKRRYGLDDKNKLKINILEYNLGKGIAK
UniRef90_R8T157_46_848             ------------------------------------------------------------
UniRef90_S5YZN2_46_949             YA--NLHALPSNLYSHVERYKIRVNGKSTQSVSKPTPS--NNLIAFDLFKANGSIYYVGR
Input_protein_seq                  YSGLSLYKLPDIFYNNVSSYKIRVNGKKVQTVSKPSPF--LFQITFNLKNPNGGTY-PTK
UniRef90_A0A2B9DI00_1_830          ------------------------------------------------------------
UniRef90_UPI000817B030_1_926       YSSVGLHKLPDVFYNNVSSYKIRVNGKFIQTVSKPIPFPIINQIKFDLQNPNGGTY-PAR
UniRef90_A0A2A8ZTD0_1_827          ------------------------------------------------------------
UniRef90_UPI0002798920_1_832       ------------------------------------------------------------
UniRef90_UPI000E536738_4_820       ------------------------------------------------------------
UniRef90_UPI000BF58B6B_42_924      RGVSGMQFNNVMRRNVNYKLVLDGRDYGTKSGAEI----DNEGNRFLNLKEYNGGN----
UniRef90_V9I0N3_39_962             SYTDGWYFERIPDGVLHCVTKYKVSINGGKPVTRDRYNPDKNGRMEVNLLEYNGGRGVKE
UniRef90_A0A0J7D8D3_39_959         EYHNGIKFSKVPNLNLQYQLLIHERPSNNKRLTEVKPAYKNG---HLNFLEFNEGQGISL
UniRef90_A0A1C4E5K2_37_860         ------------------------------------------------------------
UniRef90_UPI000BF871D8_40_861      ------------------------------------------------------------
UniRef90_A0A2C1S755_42_858         ------------------------------------------------------------
UniRef90_J7VTM8_43_779             ------------------------------------------------------------
UniRef90_A0A226QZ48_41_769         ------------------------------------------------------------
UniRef90_R8DKX4_42_612             ------------------------------------------------------------
UniRef90_UPI000278C1DF_42_619      ------------------------------------------------------------
UniRef90_A0A242XDU8_54_667         ------------------------------------------------------------
UniRef90_A0A0A0WXQ9_55_655         ------------------------------------------------------------
UniRef90_R8HF93_55_649             ------------------------------------------------------------
UniRef90_A0A0K9M9F5_44_637         ------------------------------------------------------------
UniRef90_A0A242WVX5_42_654         ------------------------------------------------------------
UniRef90_A0A161ASX7_47_631         ------------------------------------------------------------
UniRef90_A0A2A7G5K8_41_631         ------------------------------------------------------------
UniRef90_A0A2C4Z413_44_631         ------------------------------------------------------------
UniRef90_A0A0G4DAT8_9_589          ------------------------------------------------------------
UniRef90_UPI0009952A53_7_591       ------------------------------------------------------------
UniRef90_A0A1B2DME3_15_733         ------------------------------------------------------------
UniRef90_A0A4Y7QP63_18_780         ------------------------------------------------------------
UniRef90_A0A2N0F7I7_18_708         ------------------------------------------------------------
UniRef90_R7ZDH6_18_704             ------------------------------------------------------------
UniRef90_C4B699_12_624             ------------------------------------------------------------
UniRef90_A0A2C1I5G7_52_665         ------------------------------------------------------------
UniRef90_A0A1B1LH68_51_652         ------------------------------------------------------------
UniRef90_A0A2V4X350_43_747         ------------------------------------------------------------
UniRef90_A0A3E3E7V4_47_695         ------------------------------------------------------------
UniRef90_O06498_42_719             ------------------------------------------------------------
UniRef90_A8DS70_54_684             ------------------------------------------------------------
UniRef90_A0A1V0E026_47_683         ------------------------------------------------------------
UniRef90_A0A386JBW9_53_689         ------------------------------------------------------------
UniRef90_Q46221_50_684             ------------------------------------------------------------
UniRef90_A0A411AM37_51_681         ------------------------------------------------------------
UniRef90_F7J0A3_50_686             ------------------------------------------------------------
UniRef90_A0A4U2N2X2_45_818         ------------------------------------------------------------
UniRef90_A0A243IS14_48_773         ------------------------------------------------------------
UniRef90_A0A347VEY5_44_850         ------------------------------------------------------------
UniRef90_A0A2B0JNZ9_44_768         ------------------------------------------------------------
UniRef90_A0A2A7F0E5_49_775         ------------------------------------------------------------
UniRef90_A0A1Q1NKL8_45_772         ------------------------------------------------------------
UniRef90_A0A2B9E9Y9_48_853         ------------------------------------------------------------
UniRef90_A0A243JQK3_45_778         ------------------------------------------------------------
UniRef90_A0A242WT29_51_776         ------------------------------------------------------------
UniRef90_A0A193D2N8_48_771         ------------------------------------------------------------
UniRef90_A0A4U2N706_47_767         ------------------------------------------------------------
UniRef90_UPI000BF3EA83_47_766      ------------------------------------------------------------
UniRef90_A0A243K9T9_53_776         ------------------------------------------------------------
UniRef90_A0A2A7FEI9_54_771         ------------------------------------------------------------
UniRef90_A0A1Q1NKN7_51_779         ------------------------------------------------------------
UniRef90_A0A2B0JKL7_52_772         ------------------------------------------------------------
UniRef90_A0A4Y6F9H0_48_772         ------------------------------------------------------------
UniRef90_A0A347VEZ5_51_704         ------------------------------------------------------------
                                                                                               

UniRef90_A0A1L8WHH5_39_609         ----------------------------------
UniRef90_UPI00096D4DF2_47_665      ----------------------------------
UniRef90_A0A243E449_35_623         ----------------------------------
UniRef90_UPI000BFC81A6_43_683      ----------------------------------
UniRef90_Q5JZY7_48_611             ----------------------------------
UniRef90_G8C881_52_634             ----------------------------------
UniRef90_A0A1J9W975_47_856         ----------------------------------
UniRef90_UPI000BFB31E0_45_786      ----------------------------------
UniRef90_UPI000C21883D_51_882      ----------------------------------
UniRef90_A0A2A8ZRP2_80_909         ----------------------------------
UniRef90_N1LHK0_47_864             ----------------------------------
UniRef90_N1LNI9_47_917             ----------------------------------
UniRef90_A0A2C9Z275_50_872         ----------------------------------
UniRef90_A0A2B0LG62_50_873         ----------------------------------
UniRef90_A0A2U5GYP0_50_873         ----------------------------------
UniRef90_UPI001142B61B_50_871      ----------------------------------
UniRef90_A0A2C1VQW7_51_860         ----------------------------------
UniRef90_A0A243JY09_50_866         ----------------------------------
UniRef90_A0A243MIT9_43_760         ----------------------------------
UniRef90_UPI000E4A4C89_48_876      ----------------------------------
UniRef90_UPI000E514F2D_52_969      NVKLKIWAVVQNKDILV-----------------
UniRef90_R8T157_46_848             ----------------------------------
UniRef90_S5YZN2_46_949             GASVEIWAVVGGKDFKVLEKWT------------
Input_protein_seq                  DASVELWATVGGKDLKVLHKWIQKSDVMYSQTNN
UniRef90_A0A2B9DI00_1_830          ----------------------------------
UniRef90_UPI000817B030_1_926       NASVELWGVVNGKDLMVLTKWT------------
UniRef90_A0A2A8ZTD0_1_827          ----------------------------------
UniRef90_UPI0002798920_1_832       ----------------------------------
UniRef90_UPI000E536738_4_820       ----------------------------------
UniRef90_UPI000BF58B6B_42_924      ----------------------------------
UniRef90_V9I0N3_39_962             GSRIEAWAILSNGKEAKVLDK-------------
UniRef90_A0A0J7D8D3_39_959         DNDIEIFAVDPNNHDLKV----------------
UniRef90_A0A1C4E5K2_37_860         ----------------------------------
UniRef90_UPI000BF871D8_40_861      ----------------------------------
UniRef90_A0A2C1S755_42_858         ----------------------------------
UniRef90_J7VTM8_43_779             ----------------------------------
UniRef90_A0A226QZ48_41_769         ----------------------------------
UniRef90_R8DKX4_42_612             ----------------------------------
UniRef90_UPI000278C1DF_42_619      ----------------------------------
UniRef90_A0A242XDU8_54_667         ----------------------------------
UniRef90_A0A0A0WXQ9_55_655         ----------------------------------
UniRef90_R8HF93_55_649             ----------------------------------
UniRef90_A0A0K9M9F5_44_637         ----------------------------------
UniRef90_A0A242WVX5_42_654         ----------------------------------
UniRef90_A0A161ASX7_47_631         ----------------------------------
UniRef90_A0A2A7G5K8_41_631         ----------------------------------
UniRef90_A0A2C4Z413_44_631         ----------------------------------
UniRef90_A0A0G4DAT8_9_589          ----------------------------------
UniRef90_UPI0009952A53_7_591       ----------------------------------
UniRef90_A0A1B2DME3_15_733         ----------------------------------
UniRef90_A0A4Y7QP63_18_780         ----------------------------------
UniRef90_A0A2N0F7I7_18_708         ----------------------------------
UniRef90_R7ZDH6_18_704             ----------------------------------
UniRef90_C4B699_12_624             ----------------------------------
UniRef90_A0A2C1I5G7_52_665         ----------------------------------
UniRef90_A0A1B1LH68_51_652         ----------------------------------
UniRef90_A0A2V4X350_43_747         ----------------------------------
UniRef90_A0A3E3E7V4_47_695         ----------------------------------
UniRef90_O06498_42_719             ----------------------------------
UniRef90_A8DS70_54_684             ----------------------------------
UniRef90_A0A1V0E026_47_683         ----------------------------------
UniRef90_A0A386JBW9_53_689         ----------------------------------
UniRef90_Q46221_50_684             ----------------------------------
UniRef90_A0A411AM37_51_681         ----------------------------------
UniRef90_F7J0A3_50_686             ----------------------------------
UniRef90_A0A4U2N2X2_45_818         ----------------------------------
UniRef90_A0A243IS14_48_773         ----------------------------------
UniRef90_A0A347VEY5_44_850         ----------------------------------
UniRef90_A0A2B0JNZ9_44_768         ----------------------------------
UniRef90_A0A2A7F0E5_49_775         ----------------------------------
UniRef90_A0A1Q1NKL8_45_772         ----------------------------------
UniRef90_A0A2B9E9Y9_48_853         ----------------------------------
UniRef90_A0A243JQK3_45_778         ----------------------------------
UniRef90_A0A242WT29_51_776         ----------------------------------
UniRef90_A0A193D2N8_48_771         ----------------------------------
UniRef90_A0A4U2N706_47_767         ----------------------------------
UniRef90_UPI000BF3EA83_47_766      ----------------------------------
UniRef90_A0A243K9T9_53_776         ----------------------------------
UniRef90_A0A2A7FEI9_54_771         ----------------------------------
UniRef90_A0A1Q1NKN7_51_779         ----------------------------------
UniRef90_A0A2B0JKL7_52_772         ----------------------------------
UniRef90_A0A4Y6F9H0_48_772         ----------------------------------
UniRef90_A0A347VEZ5_51_704         ----------------------------------
                                                                     
