# Supplementary material for: Structural and functional insights into the first Bacillus thuringiensis vegetative insecticidal protein of the Vpb4 fold, active against western corn rootworm
Source: PLoS One. 2021 Dec 20;16(12):e0260532. doi: 10.1371/journal.pone.0260532 (PMC8687597; doi:10.1371/journal.pone.0260532)
Supplement: S2 File — (TXT) [file pone.0260532.s010.txt]

Amino Acid Conservation Scores
	===============================

- POS: The position of the AA in the SEQRES derived sequence.
- SEQ: The SEQRES derived sequence in one letter code.
- SCORE: The normalized conservation scores.
- COLOR: The color scale representing the conservation scores (9 - conserved, 1 - variable).
- CONFIDENCE INTERVAL: When using the bayesian method for calculating rates, a confidence interval is assigned to each of the inferred evolutionary conservation scores.
- CONFIDENCE INTERVAL COLORS: When using the bayesian method for calculating rates. The color scale representing the lower and upper bounds of the confidence interval.
- B/E: Burried (b) or Exposed (e) residue.
- FUNCTION: functional (f) or structural (s) residue (f - highly conserved and exposed, s - highly conserved and burried).
- MSA DATA: The number of aligned sequences having an amino acid (non-gapped) from the overall number of sequences at each position.
- RESIDUE VARIETY: The residues variety at each position of the multiple sequence alignment.

 POS	 SEQ	SCORE		COLOR	CONFIDENCE INTERVAL	CONFIDENCE INTERVAL COLORS	B/E	FUNCTION	MSA DATA	RESIDUE VARIETY
    	    	(normalized)	        	               
   1	   M	-0.763		  9*	-0.763,-0.763			    9,9			  e	       f	    5/83	M
   2	   Q	-0.763		  9*	-0.763,-0.763			    9,9			  e	       f	    5/83	Q
   3	   N	-0.346		  7*	-0.346,-0.346			    7,7			  e	        	    5/83	N,T
   4	   I	 0.768		  1	 0.768, 0.768			    1,1			  e	        	    7/83	T,I,V,D
   5	   V	 0.192		  4	 0.192, 0.192			    4,4			  e	        	    7/83	V,D,H
   6	   S	-0.624		  9	-0.624,-0.624			    9,9			  e	       f	    8/83	D,S
   7	   S	-0.413		  7	-0.413,-0.413			    7,7			  e	        	   12/83	K,T,N,S
   8	   K	-0.256		  7	-0.256,-0.256			    7,7			  e	        	   21/83	K,E,T,Q,S,N
   9	   S	 0.476		  2	 0.476, 0.476			    2,2			  e	        	   32/83	H,L,N,Q,I,A,S,F,E,V,G,K
  10	   E	-0.094		  6	-0.094,-0.094			    6,6			  e	        	   36/83	D,Q,N,A,S,V,E,T,K,G
  11	   Q	-0.078		  5	-0.078,-0.078			    5,5			  e	        	   43/83	N,Q,D,H,Y,S,A,K,E,T
  12	   A	 0.994		  1	 0.994, 0.994			    1,1			  e	        	   47/83	Q,N,D,L,P,I,R,F,S,A,M,K,V,T,E
  13	   T	 0.120		  4	 0.120, 0.120			    4,4			  e	        	   51/83	I,P,D,L,N,E,T,V,G,S,A
  14	   V	 0.203		  4	 0.203, 0.203			    4,4			  e	        	   61/83	V,T,G,K,S,A,R,I,D,H,P,Q
  15	   I	-0.220		  6	-0.220,-0.220			    6,6			  e	        	   75/83	Y,R,I,Q,N,H,K,V,T,E,F,S,A
  16	   G	-0.763		  9	-0.763,-0.763			    9,9			  e	       f	   82/83	G
  17	   L	-0.671		  9	-0.671,-0.671			    9,9			  b	       s	   82/83	V,F,L
  18	   V	-0.274		  7	-0.274,-0.274			    7,7			  b	        	   83/83	I,V,M,L
  19	   G	-0.609		  9	-0.609,-0.609			    9,9			  b	       s	   83/83	G,S,A
  20	   F	-0.538		  8	-0.538,-0.538			    8,8			  b	        	   83/83	H,Q,F,Y
  21	   Y	-0.614		  9	-0.614,-0.614			    9,9			  b	       s	   83/83	Y,S,H
  22	   F	-0.611		  9	-0.611,-0.611			    9,9			  b	       s	   83/83	F,Y
  23	   K	-0.084		  5	-0.084,-0.084			    5,5			  e	        	   83/83	G,K,V,T,E,A,S,Y,R,I,Q,N,H
  24	   D	-0.597		  9	-0.597,-0.597			    9,9			  e	       f	   83/83	N,S,D,G,E
  25	   S	 0.327		  3	 0.327, 0.327			    3,3			  e	        	   83/83	K,V,T,E,S,A,Q,N,L,H,D,P
  26	   T	-0.155		  6	-0.155,-0.155			    6,6			  e	        	   83/83	F,S,A,T,E,K,D,H,Q,N,Y
  27	   F	-0.672		  9	-0.672,-0.672			    9,9			  b	       s	   83/83	F,S,L,Y
  28	   K	-0.257		  7	-0.257,-0.257			    7,7			  e	        	   82/83	S,T,E,K,H,N,Q,R
  29	   E	 0.012		  5	 0.012, 0.012			    5,5			  e	        	   83/83	S,A,E,T,G,K,D,H,Q,N
  30	   L	-0.511		  8	-0.511,-0.511			    8,8			  b	        	   83/83	I,V,M,P,L,S,F
  31	   M	 0.076		  5	 0.076, 0.076			    5,5			  b	        	   83/83	S,A,M,K,V,T,E,D,L,I
  32	   F	 0.020		  5	 0.020, 0.020			    5,5			  b	        	   83/83	F,S,A,M,V,T,L,H,Y,I
  33	   I	-0.573		  8	-0.573,-0.573			    8,8			  b	        	   83/83	V,I,Y,M,F
  34	   Q	-0.395		  7	-0.395,-0.395			    7,7			  e	        	   83/83	K,G,T,E,A,S,Q,H
  35	   V	-0.326		  7	-0.326,-0.326			    7,7			  e	        	   83/83	M,F,A,V,T,H,L,P,Q,N,I
  36	   G	-0.179		  6	-0.179,-0.179			    6,6			  e	        	   83/83	V,E,T,G,K,D,H,Q,N,I,R,Y
  37	   E	-0.259		  7	-0.259,-0.259			    7,7			  e	        	   83/83	Q,L,H,P,R,I,G,K,V,E,T
  38	   K	-0.319		  7	-0.319,-0.319			    7,7			  e	        	   83/83	Y,Q,N,D,K,V,T,E,A,S
  39	   S	-0.203		  6	-0.203,-0.203			    6,6			  e	        	   83/83	T,G,D,S,N
  40	   N	-0.143		  6	-0.143,-0.143			    6,6			  e	        	   83/83	V,E,T,K,G,F,I,R,L,N
  41	   L	-0.232		  6	-0.232,-0.232			    6,6			  e	        	   83/83	Y,I,C,Q,L,H,K,E,T,F,S,M
  42	   M	 0.145		  4	 0.145, 0.145			    4,4			  e	        	   83/83	V,E,T,K,M,F,S,A,I,Y,L,D,H
  43	   N	 0.768		  1	 0.768, 0.768			    1,1			  e	        	   83/83	Q,N,H,L,D,P,I,F,S,K,V,T,E
  44	   K	-0.333		  7	-0.333,-0.333			    7,7			  e	        	   83/83	G,K,T,E,S,F,I,N,Q,P
  45	   A	 0.432		  2	 0.432, 0.432			    2,2			  e	        	   83/83	Q,N,D,P,A,S,G,K,E,T
  46	   R	-0.304		  7	-0.304,-0.304			    7,7			  e	        	   83/83	R,Q,N,H,D,K,G,T,E,S
  47	   I	 0.248		  4	 0.248, 0.248			    4,4			  e	        	   83/83	I,D,L,H,V,E,T,A,S,M
  48	   N	 0.072		  5	 0.072, 0.072			    5,5			  e	        	   79/83	T,E,V,G,K,M,A,S,F,I,P,L,D,N,Q
  49	   T	 0.468		  2	 0.468, 0.468			    2,2			  e	        	   79/83	N,Q,D,L,I,A,S,M,K,G,T,E,V
  50	   D	 0.285		  3	 0.285, 0.285			    3,3			  e	        	   80/83	A,S,T,E,V,G,K,P,D,H,N,Q
  51	   A	-0.064		  5	-0.064,-0.064			    5,5			  e	        	   82/83	S,A,G,K,T,E,V,N,Q,L,I,R
  52	   Q	-0.215		  6	-0.215,-0.215			    6,6			  e	        	   81/83	L,P,Q,N,R,M,A,S,T,E,K,G
  53	   Q	 0.046		  5	 0.046, 0.046			    5,5			  e	        	   83/83	G,K,V,T,E,S,M,Y,I,R,Q,N,H,D,P
  54	   I	-0.344		  7	-0.344,-0.344			    7,7			  b	        	   83/83	F,A,S,V,T,D,N,I,Y
  55	   Q	-0.415		  7	-0.415,-0.415			    7,7			  e	        	   83/83	H,N,Q,E,R,G,K
  56	   S	-0.701		  9	-0.701,-0.701			    9,9			  b	       s	   83/83	A,S,T
  57	   I	-0.328		  7	-0.328,-0.328			    7,7			  b	        	   83/83	I,V,S,A,M
  58	   R	-0.646		  9	-0.646,-0.646			    9,9			  e	       f	   83/83	Q,F,K,Y,C,R
  59	   W	-0.578		  8	-0.578,-0.578			    8,8			  b	        	   83/83	L,W
  60	   M	 0.073		  5	 0.073, 0.073			    5,5			  b	        	   83/83	M,F,V,T,E,K,H,L,N,I
  61	   G	-0.720		  9	-0.720,-0.720			    9,9			  b	       s	   83/83	S,G
  62	   N	-0.208		  6	-0.208,-0.208			    6,6			  e	        	   83/83	N,Q,H,L,Y,R,I,F,K,T
  63	   L	-0.598		  9	-0.598,-0.598			    9,9			  b	       s	   83/83	V,I,L
  64	   K	-0.427		  8	-0.427,-0.427			    8,8			  e	       f	   83/83	C,I,R,N,Q,L,K,V
  65	   S	-0.484		  8	-0.484,-0.484			    8,8			  e	       f	   83/83	P,A,S,I,V
  66	   P	-0.367		  7	-0.367,-0.367			    7,7			  e	        	   83/83	P,D,N,Q,S,A,E,T,K
  67	   Q	-0.157		  6	-0.157,-0.157			    6,6			  e	        	   83/83	H,M,Q,I,T,E,K
  68	   T	-0.573		  8	-0.573,-0.573			    8,8			  e	       f	   83/83	T,D,N,S,A
  69	   G	-0.482		  8	-0.482,-0.482			    8,8			  e	       f	   83/83	D,A,Q,E,G
  70	   E	-0.427		  8	-0.427,-0.427			    8,8			  e	       f	   83/83	I,N,H,L,D,K,G,E,M
  71	   Y	-0.733		  9	-0.733,-0.733			    9,9			  e	       f	   83/83	F,Y
  72	   R	 0.188		  4	 0.188, 0.188			    4,4			  e	        	   83/83	S,A,K,G,V,T,E,Q,H,L,R,I
  73	   L	-0.099		  6	-0.099,-0.099			    6,6			  b	        	   83/83	I,L,F
  74	   S	-0.586		  8	-0.586,-0.586			    8,8			  e	       f	   83/83	F,N,S,Y,K,E,T
  75	   T	-0.704		  9	-0.704,-0.704			    9,9			  e	       f	   82/83	S,L,T,I
  76	   S	-0.631		  9	-0.631,-0.631			    9,9			  e	       f	   83/83	L,D,P,S,N,A,T
  77	   S	-0.128		  6	-0.128,-0.128			    6,6			  e	        	   83/83	R,L,H,D,N,E,T,V,K,S,A,F
  78	   D	-0.451		  8	-0.451,-0.451			    8,8			  e	       f	   83/83	D,N,S,E,K
  79	   E	 0.009		  5	 0.009, 0.009			    5,5			  e	        	   75/83	N,Q,H,D,Y,R,S,A,K,T,E
  80	   N	-0.339		  7	-0.339,-0.339			    7,7			  e	        	   83/83	E,S,F,Y,C,N,Q,D,H
  81	   V	-0.317		  7	-0.317,-0.317			    7,7			  b	        	   83/83	A,M,C,V,I,T
  82	   I	-0.382		  7	-0.382,-0.382			    7,7			  b	        	   83/83	Q,L,R,I,M,K,T,V
  83	   L	-0.373		  7	-0.373,-0.373			    7,7			  b	        	   83/83	F,M,L,I,V
  84	   Q	-0.475		  8	-0.475,-0.475			    8,8			  e	       f	   83/83	L,W,D,Q,N,E,T,K
  85	   I	-0.374		  7	-0.374,-0.374			    7,7			  b	        	   83/83	L,M,I,V
  86	   N	-0.479		  8	-0.479,-0.479			    8,8			  e	       f	   83/83	E,S,N,D
  87	   G	-0.186		  6	-0.186,-0.186			    6,6			  e	        	   83/83	E,T,G,K,A,S,D,Q,N
  88	   E	-0.243		  6	-0.243,-0.243			    6,6			  e	        	   83/83	K,E,V,A,R,N,Q,D
  89	   T	 0.070		  5	 0.070, 0.070			    5,5			  e	        	   83/83	N,Q,P,D,L,I,S,G,E,T,V
  90	   V	-0.181		  6	-0.181,-0.181			    6,6			  b	        	   82/83	F,M,V,T,E,L,D,I,C
  91	   I	-0.295		  7	-0.295,-0.295			    7,7			  b	        	   82/83	E,I,V,N,S,M,L
  92	   N	-0.307		  7	-0.307,-0.307			    7,7			  e	        	   82/83	A,S,K,T,E,N,Q,H,D,L
  93	   Q	-0.284		  7	-0.284,-0.284			    7,7			  e	        	   79/83	S,K,G,E,Q,N,H,R
  94	   A	 0.136		  4	 0.136, 0.136			    4,4			  e	        	   72/83	K,G,T,E,V,A,S,F,Y,C,N,L,D
  95	   S	 0.424		  2	 0.424, 0.424			    2,2			  e	        	   72/83	S,A,G,K,T,E,N,Q,P,D,L
  96	   I	-0.214		  6	-0.214,-0.214			    6,6			  e	        	   72/83	Y,R,I,N,Q,L,K,T,E,V,S,M
  97	   Q	 0.125		  4	 0.125, 0.125			    4,4			  e	        	   82/83	A,S,T,E,V,G,K,D,N,Q
  98	   K	-0.247		  6	-0.247,-0.247			    6,6			  e	        	   83/83	T,E,K,G,S,A,I,L,D,N,Q
  99	   N	 0.205		  4	 0.205, 0.205			    4,4			  e	        	   83/83	S,A,K,T,E,V,N,Q,P,H,Y,R
 100	   L	-0.391		  7	-0.391,-0.391			    7,7			  b	        	   83/83	L,M,A,I,V
 101	   K	-0.137		  6	-0.137,-0.137			    6,6			  e	        	   83/83	K,V,E,T,S,Y,R,Q,N,H,P
 102	   L	-0.676		  9	-0.676,-0.676			    9,9			  e	       f	   83/83	L,M,V,I
 103	   E	-0.518		  8	-0.518,-0.518			    8,8			  e	       f	   83/83	E,R,I,K,D,S,Q
 104	   A	-0.622		  9	-0.622,-0.622			    9,9			  e	       f	   83/83	Q,A,S,K,R,E
 105	   N	-0.100		  6	-0.100,-0.100			    6,6			  e	        	   83/83	D,N,E,Y,G
 106	   Q	-0.514		  8	-0.514,-0.514			    8,8			  e	       f	   82/83	N,Q,T,I,K
 107	   V	 0.715		  1	 0.715, 0.715			    1,1			  e	        	   83/83	S,A,F,M,T,E,V,N,Q,P,L,Y,I
 108	   Y	-0.705		  9	-0.705,-0.705			    9,9			  b	       s	   83/83	Y,V,I
 109	   E	-0.327		  7	-0.327,-0.327			    7,7			  e	        	   83/83	Q,N,D,P,R,S,K,E,T
 110	   I	-0.573		  8	-0.573,-0.573			    8,8			  b	        	   83/83	I,V,L
 111	   K	-0.444		  8	-0.444,-0.444			    8,8			  e	       f	   83/83	K,V,C,R,T,E,Q
 112	   I	-0.566		  8	-0.566,-0.566			    8,8			  b	        	   83/83	M,L,A,V,I
 113	   E	-0.746		  9	-0.746,-0.746			    9,9			  e	       f	   83/83	E,V
 114	   Y	-0.426		  8	-0.426,-0.426			    8,8			  b	        	   83/83	V,M,F,S,C,I,Y,H,L,Q
 115	   R	-0.158		  6	-0.158,-0.158			    6,6			  e	        	   83/83	A,K,V,Q,L,H,R,I,C
 116	   N	-0.162		  6	-0.162,-0.162			    6,6			  e	        	   82/83	I,Q,N,D,L,P,G,V,E,T,F,S,A,M
 117	   T	 0.282		  3	 0.282, 0.282			    3,3			  e	        	   81/83	G,K,E,T,A,S,R,I,N,Q,P,D
 118	   S	 0.340		  3	 0.340, 0.340			    3,3			  e	        	   80/83	Y,R,I,Q,N,L,D,G,K,V,E,T,S,A
 119	   N	 0.039		  5	 0.039, 0.039			    5,5			  e	        	   83/83	Y,N,Q,P,D,G,K,E,T,S
 120	   T	 0.327		  3	 0.327, 0.327			    3,3			  e	        	   83/83	I,N,Q,P,D,H,L,K,T,V,S,A,M
 121	   L	 0.106		  4	 0.106, 0.106			    4,4			  e	        	   83/83	L,D,N,Q,I,Y,M,S,A,F,T,E,V,G,K
 122	   P	 0.676		  1	 0.676, 0.676			    1,1			  e	        	   83/83	N,Q,P,L,K,G,T,E,V,A,S,F
 123	   D	-0.088		  6	-0.088,-0.088			    6,6			  e	        	   83/83	T,E,V,G,S,A,D,H,N
 124	   L	-0.404		  7	-0.404,-0.404			    7,7			  b	        	   83/83	Y,I,C,L,P,V,F,M
 125	   Q	-0.270		  7	-0.270,-0.270			    7,7			  e	        	   83/83	E,T,K,G,H,D,Q,N,I,Y
 126	   L	-0.672		  9	-0.672,-0.672			    9,9			  b	       s	   83/83	L,F,V,I
 127	   F	-0.165		  6	-0.165,-0.165			    6,6			  b	        	   83/83	Y,R,I,C,N,H,L,E,F,S
 128	   W	-0.720		  9	-0.720,-0.720			    9,9			  b	       s	   83/83	W,K
 129	   S	-0.403		  7	-0.403,-0.403			    7,7			  e	        	   83/83	M,S,A,V,E,T,K,G,Q,R,I
 130	   M	-0.053		  5	-0.053,-0.053			    5,5			  e	        	   83/83	N,D,H,L,Y,I,R,S,M,K,G,T,V
 131	   N	-0.153		  6	-0.153,-0.153			    6,6			  e	        	   83/83	G,K,T,E,F,A,S,N,H,D,P
 132	   N	 0.088		  4	 0.088, 0.088			    4,4			  e	        	   83/83	N,Q,H,L,D,S,K,G,E,T
 133	   A	 0.412		  3	 0.412, 0.412			    3,3			  e	        	   81/83	K,G,V,E,T,S,A,M,R,I,Q,N,H,L,D
 134	   Q	 0.148		  4	 0.148, 0.148			    4,4			  e	        	   83/83	K,T,E,A,R,I,N,Q,P,D
 135	   K	-0.276		  7	-0.276,-0.276			    7,7			  e	        	   74/83	L,P,Q,I,R,M,S,A,V,T,E,K
 136	   E	-0.310		  7	-0.310,-0.310			    7,7			  e	        	   82/83	K,V,E,T,S,A,Y,I,Q,H,D
 137	   Q	 0.436		  2	 0.436, 0.436			    2,2			  e	        	   83/83	S,A,K,V,E,T,Q,L,P,I,R
 138	   I	-0.653		  9	-0.653,-0.653			    9,9			  b	       s	   83/83	N,V,I
 139	   P	-0.447		  8	-0.447,-0.447			    8,8			  e	       f	   83/83	T,E,G,L,P,Q,S
 140	   E	-0.132		  6	-0.132,-0.132			    6,6			  e	        	   83/83	I,H,D,L,P,Q,N,T,E,K,S,A
 141	   K	 0.179		  4	 0.179, 0.179			    4,4			  e	        	   83/83	K,G,T,E,V,A,S,R,N,Q,D,H
 142	   Y	-0.258		  7	-0.258,-0.258			    7,7			  e	        	   83/83	D,H,Q,N,C,Y,S,A,V,E
 143	   I	-0.328		  7	-0.328,-0.328			    7,7			  b	        	   83/83	F,L,M,V,R,I
 144	   L	 0.086		  4	 0.086, 0.086			    4,4			  e	        	   83/83	S,F,V,N,Q,H,L,I,R
 145	   S	-0.226		  6	-0.226,-0.226			    6,6			  b	        	   83/83	A,S,F,T,K,H,L,N,Q,R
 146	   P	-0.729		  9	-0.729,-0.729			    9,9			  e	       f	   83/83	R,P
 147	   N	-0.378		  7	-0.378,-0.378			    7,7			  e	        	   83/83	N,Q,L,D,K,E
 148	   F	-0.170		  6	-0.170,-0.170			    6,6			  b	        	   83/83	Y,I,N,P,L,T,F,M
 149	   S	-0.439		  8	-0.439,-0.439			    8,8			  e	       f	   81/83	S,A,N,D,K,T,E
 150	   E	-0.198		  6	-0.198,-0.198			    6,6			  e	        	   82/83	K,G,E,A,R,Q,N,D,P
 151	   K	-0.425		  8	-0.425,-0.425			    8,8			  e	       f	   82/83	T,G,K,A,R,I,Q,N
 152	   A	 0.010		  5	 0.010, 0.010			    5,5			  e	        	   82/83	S,A,G,K,T,E,V,N,Q,P,D,L,I
 153	   N	 0.061		  5	 0.061, 0.061			    5,5			  e	        	   77/83	D,H,N,Q,R,A,S,E,T,K
 154	   S	 0.009		  5	 0.009, 0.009			    5,5			  e	        	   77/83	M,A,S,V,T,E,G,K,L,D,P,Q,N
 155	   L	 0.086		  4	 0.086, 0.086			    4,4			  e	        	   77/83	P,L,H,D,N,Q,R,I,S,T,E,K
 156	   A	 0.154		  4	 0.154, 0.154			    4,4			  e	        	   77/83	F,S,A,V,T,E,K,G,D,L,P,Q,N,R
 157	   E	 0.046		  5	 0.046, 0.046			    5,5			  e	        	   45/83	S,A,K,T,E,Q,N,H,L,D,R
 158	   K	 0.054		  5	 0.054, 0.054			    5,5			  e	        	   45/83	S,A,V,E,K,H,P,Q,N
 159	   E	 0.242		  4	 0.242, 0.242			    4,4			  e	        	   37/83	N,Q,L,D,R,A,S,K,G,E,T
 160	   T	 1.113		  1	 1.113, 1.113			    1,1			  e	        	   35/83	K,G,V,E,T,S,A,I,R,Q,N,D,H,L
 161	   Q	 0.282		  3	 0.282, 0.282			    3,3			  e	        	   33/83	H,D,L,Q,R,M,S,A,E,T,K
 162	   S	 1.210		  1	 1.210, 1.210			    1,1			  e	        	   32/83	K,V,F,A,S,R,Q,L,H,D,P
 163	   F	-0.301		  7	-0.301,-0.301			    7,7			  e	        	   80/83	L,N,R,I,F,A,V,T,K
 164	   F	-0.371		  7	-0.371,-0.371			    7,7			  b	        	   80/83	R,I,Y,L,Q,V,F,A,S
 165	   P	-0.276		  7	-0.276,-0.276			    7,7			  e	        	   81/83	A,S,V,K,G,P,L,R
 166	   N	-0.129		  6	-0.129,-0.129			    6,6			  e	        	   81/83	D,N,Q,R,A,S,E,V,K,G
 167	   Y	 0.373		  3	 0.373, 0.373			    3,3			  e	        	   82/83	I,R,Y,H,D,N,Q,E,T,V,K,A,S,F
 168	   N	-0.351		  7	-0.351,-0.351			    7,7			  e	        	   82/83	K,G,E,T,S,A,R,Q,N,D,H
 169	   L	-0.374		  7	-0.374,-0.374			    7,7			  e	        	   81/83	F,A,V,T,E,L,D,N,I
 170	   F	-0.443		  8	-0.443,-0.443			    8,8			  b	        	   81/83	P,L,A,N,F,V,K
 171	   D	 0.073		  5	 0.073, 0.073			    5,5			  e	        	   81/83	R,N,Q,D,K,G,T,E,V,A,S
 172	   R	 0.418		  3	 0.418, 0.418			    3,3			  e	        	   81/83	R,N,Q,P,L,D,K,G,E,T,V,A,S,F
 173	   Q	 0.188		  4	 0.188, 0.188			    4,4			  e	        	   81/83	N,Q,P,D,R,I,S,A,G,K,T,E,V
 174	   Q	 0.864		  1	 0.864, 0.864			    1,1			  e	        	   79/83	K,V,E,F,Y,Q,G,T,A,S,M,I,R,N,H,L,P
 175	   E	 1.203		  1	 1.203, 1.203			    1,1			  e	        	   75/83	Y,D,Q,E,V,K,F,R,I,P,L,H,N,T,G,M,S,A
 176	   N	 0.401		  3	 0.401, 0.401			    3,3			  e	        	   73/83	R,I,P,D,L,N,T,E,V,K,G,M,S,A
 177	   G	 0.876		  1	 0.876, 0.876			    1,1			  e	        	   64/83	I,R,N,L,H,D,K,G,E,T,A,S
 178	   E	 0.735		  1	 0.735, 0.735			    1,1			  e	        	   61/83	Q,W,D,F,K,V,E,N,L,H,P,I,R,S,A,M,T
 179	   K	 0.696		  1	 0.696, 0.696			    1,1			  e	        	   54/83	M,A,S,V,E,T,G,K,L,W,P,N
 180	   Q	-0.102		  6	-0.102,-0.102			    6,6			  e	        	   45/83	Y,R,Q,D,L,K,E,V,S,A,F
 181	   S	-0.095		  6	-0.095,-0.095			    6,6			  e	        	   43/83	K,E,T,A,S,R,Q,N,L,H
 182	   M	-0.053		  5	-0.053,-0.053			    5,5			  e	        	   43/83	I,R,D,L,Q,N,V,E,M,A,S
 183	   S	 0.051		  5	 0.051, 0.051			    5,5			  e	        	   83/83	K,E,T,A,S,M,R,N,P,D,L
 184	   T	 0.317		  3	 0.317, 0.317			    3,3			  e	        	   83/83	N,Q,P,D,H,L,I,S,A,M,K,G,T,E,V
 185	   P	 0.291		  3	 0.291, 0.291			    3,3			  e	        	   83/83	T,V,G,M,A,S,F,I,R,P,H,D,L,N
 186	   V	 0.405		  3	 0.405, 0.405			    3,3			  e	        	   83/83	Y,R,I,N,Q,P,L,H,G,K,T,E,V,A
 187	   D	-0.763		  9	-0.763,-0.763			    9,9			  e	       f	   83/83	D
 188	   T	-0.509		  8	-0.509,-0.509			    8,8			  e	       f	   83/83	I,T,F,A,S
 189	   D	-0.763		  9	-0.763,-0.763			    9,9			  e	       f	   83/83	D
 190	   N	-0.261		  7	-0.261,-0.261			    7,7			  e	        	   83/83	R,G,K,D,Q,S,N
 191	   D	-0.763		  9	-0.763,-0.763			    9,9			  e	       f	   83/83	D
 192	   C	-0.234		  6	-0.234,-0.234			    6,6			  e	        	   83/83	R,C,T,G,N,A,S
 193	   I	-0.746		  9	-0.746,-0.746			    9,9			  b	       s	   83/83	V,I
 194	   P	-0.486		  8	-0.486,-0.486			    8,8			  e	       f	   83/83	L,P,S,I,Y
 195	   D	-0.720		  9	-0.720,-0.720			    9,9			  e	       f	   83/83	D,N
 196	   E	 0.140		  4	 0.140, 0.140			    4,4			  e	        	   83/83	L,D,Q,N,I,Y,M,F,A,S,V,E,T,G,K
 197	   W	-0.439		  8	-0.439,-0.439			    8,8			  e	       f	   83/83	I,T,Y,L,W
 198	   E	-0.763		  9	-0.763,-0.763			    9,9			  e	       f	   83/83	E
 199	   E	-0.084		  5	-0.084,-0.084			    5,5			  e	        	   83/83	A,K,V,E,T,Q,N,L,I,R
 200	   K	-0.382		  7	-0.382,-0.382			    7,7			  e	        	   83/83	H,D,N,Q,S,T,E,K,G
 201	   G	-0.763		  9	-0.763,-0.763			    9,9			  e	       f	   83/83	G
 202	   Y	-0.704		  9	-0.704,-0.704			    9,9			  e	       f	   83/83	F,Y
 203	   T	-0.725		  9	-0.725,-0.725			    9,9			  e	       f	   83/83	R,T,A
 204	   F	-0.408		  7	-0.408,-0.408			    7,7			  b	        	   83/83	M,A,F,T,I,V
 205	   R	-0.309		  7	-0.309,-0.309			    7,7			  e	        	   83/83	E,V,K,M,I,R,D,H,N,Q
 206	   N	-0.216		  6	-0.216,-0.216			    6,6			  e	        	   83/83	Q,N,H,D,Y,R,M,K,G,E
 207	   Q	-0.126		  6	-0.126,-0.126			    6,6			  e	        	   83/83	R,I,L,D,P,Q,N,V,T,K,G,M,A,S
 208	   Q	-0.034		  5	-0.034,-0.034			    5,5			  e	        	   83/83	M,A,S,E,V,K,L,D,H,N,Q,I
 209	   I	-0.524		  8	-0.524,-0.524			    8,8			  b	        	   83/83	V,I,A,F,L
 210	   V	-0.595		  9	-0.595,-0.595			    9,9			  b	       s	   83/83	F,T,V,I
 211	   P	-0.271		  7	-0.271,-0.271			    7,7			  e	        	   83/83	R,Q,P,L,K,G,E,T,S,A,F
 212	   W	-0.763		  9	-0.763,-0.763			    9,9			  b	       s	   83/83	W
 213	   N	-0.088		  6	-0.088,-0.088			    6,6			  e	        	   83/83	I,N,Q,L,D,K,E,T,V,A,S
 214	   D	-0.488		  8	-0.488,-0.488			    8,8			  e	       f	   83/83	N,S,D,P,G,E,T
 215	   A	-0.234		  6	-0.234,-0.234			    6,6			  e	        	   83/83	S,A,K,G,V,T,E,N,L,D
 216	   Y	-0.012		  5	-0.012,-0.012			    5,5			  e	        	   83/83	F,M,V,H,L,D,Y,I
 217	   S	-0.379		  7	-0.379,-0.379			    7,7			  e	        	   83/83	N,Q,H,L,Y,A,S,G,K,T,E
 218	   A	 0.167		  4	 0.167, 0.167			    4,4			  e	        	   83/83	K,G,E,T,V,A,S,R,N,Q,D
 219	   E	-0.206		  6	-0.206,-0.206			    6,6			  e	        	   81/83	G,K,E,R,N,Q,L,H
 220	   G	-0.411		  7	-0.411,-0.411			    7,7			  e	        	   81/83	D,A,N,E,T,G,K
 221	   Y	-0.640		  9	-0.640,-0.640			    9,9			  b	       s	   83/83	Y,S,F,Q,L
 222	   K	-0.511		  8	-0.511,-0.511			    8,8			  e	       f	   83/83	K,T,R,A,Q,P
 223	   K	-0.725		  9	-0.725,-0.725			    9,9			  e	       f	   83/83	N,K,R
 224	   Y	-0.704		  9	-0.704,-0.704			    9,9			  e	       f	   83/83	F,Y
 225	   V	-0.283		  7	-0.283,-0.283			    7,7			  e	        	   83/83	V,T,M,F,R,I,Y,L,H
 226	   S	-0.763		  9	-0.763,-0.763			    9,9			  e	       f	   83/83	S
 227	   N	-0.605		  9	-0.605,-0.605			    9,9			  e	       f	   83/83	S,N,D,H
 228	   P	-0.656		  9	-0.656,-0.656			    9,9			  e	       f	   83/83	S,A,P,Y
 229	   Y	-0.120		  6	-0.120,-0.120			    6,6			  e	        	   83/83	M,F,S,E,K,L,D,N,R,Y
 230	   H	-0.066		  5	-0.066,-0.066			    5,5			  e	        	   83/83	T,E,K,S,R,D,H,Q,N
 231	   A	-0.360		  7	-0.360,-0.360			    7,7			  e	        	   83/83	A,S,T,P,L,W,Q,I
 232	   R	-0.501		  8	-0.501,-0.501			    8,8			  e	       f	   83/83	Y,K,C,R,N,S,H
 233	   T	-0.763		  9	-0.763,-0.763			    9,9			  e	       f	   83/83	T
 234	   V	-0.345		  7	-0.345,-0.345			    7,7			  e	        	   83/83	T,V,I,A,S
 235	   K	-0.279		  7	-0.279,-0.279			    7,7			  e	        	   83/83	Y,R,Q,N,G,K,E,S,A,M
 236	   D	-0.763		  9	-0.763,-0.763			    9,9			  b	       s	   83/83	D
 237	   P	-0.763		  9	-0.763,-0.763			    9,9			  e	       f	   83/83	P
 238	   Y	-0.763		  9	-0.763,-0.763			    9,9			  b	       s	   83/83	Y
 239	   T	-0.708		  9	-0.708,-0.708			    9,9			  e	       f	   83/83	T,S
 240	   D	-0.763		  9	-0.763,-0.763			    9,9			  e	       f	   83/83	D
 241	   F	-0.475		  8	-0.475,-0.475			    8,8			  b	        	   83/83	F,L,W,Y,I
 242	   E	-0.586		  8	-0.586,-0.586			    8,8			  e	       f	   83/83	E,Q
 243	   K	-0.763		  9	-0.763,-0.763			    9,9			  e	       f	   83/83	K
 244	   V	-0.616		  9	-0.616,-0.616			    9,9			  b	       s	   83/83	V,I,S,A
 245	   T	-0.290		  7	-0.290,-0.290			    7,7			  e	        	   83/83	I,V,T,M,S,A
 246	   G	-0.493		  8	-0.493,-0.493			    8,8			  e	       f	   83/83	S,A,D,G,K,E,R
 247	   H	-0.104		  6	-0.104,-0.104			    6,6			  e	        	   83/83	L,H,D,N,Q,R,Y,M,S,A,F,T,K
 248	   M	-0.517		  8	-0.517,-0.517			    8,8			  b	        	   83/83	L,M,F,V,I
 249	   P	-0.684		  9	-0.684,-0.684			    9,9			  e	       f	   83/83	D,P
 250	   A	-0.103		  6	-0.103,-0.103			    6,6			  e	        	   83/83	R,Y,L,P,Q,N,T,E,G,K,S,A
 251	   A	-0.440		  8	-0.440,-0.440			    8,8			  b	        	   83/83	T,G,L,Q,N,A,S
 252	   T	-0.553		  8	-0.553,-0.553			    8,8			  b	        	   83/83	I,V,T,N,M
 253	   K	-0.662		  9	-0.662,-0.662			    9,9			  e	       f	   83/83	D,A,S,K
 254	   Y	 0.729		  1	 0.729, 0.729			    1,1			  e	        	   83/83	K,V,E,Y,C,Q,W,D,T,S,A,M,R,I,N,H,L,P
 255	   E	-0.633		  9	-0.633,-0.633			    9,9			  e	       f	   83/83	S,D,V,E
 256	   A	-0.744		  9	-0.744,-0.744			    9,9			  b	       s	   83/83	T,A
 257	   R	-0.494		  8	-0.494,-0.494			    8,8			  e	       f	   83/83	H,W,F,Q,R,K
 258	   D	-0.690		  9	-0.690,-0.690			    9,9			  e	       f	   83/83	D,N
 259	   P	-0.763		  9	-0.763,-0.763			    9,9			  e	       f	   83/83	P
 260	   L	-0.704		  9	-0.704,-0.704			    9,9			  b	       s	   83/83	L,M
 261	   V	-0.683		  9	-0.683,-0.683			    9,9			  b	       s	   83/83	I,V
 262	   A	-0.725		  9	-0.725,-0.725			    9,9			  b	       s	   83/83	A,S,V
 263	   A	-0.763		  9	-0.763,-0.763			    9,9			  b	       s	   83/83	A
 264	   Y	-0.522		  8	-0.522,-0.522			    8,8			  b	        	   83/83	F,S,A,V,Y
 265	   P	-0.763		  9	-0.763,-0.763			    9,9			  b	       s	   83/83	P
 266	   S	-0.225		  6	-0.225,-0.225			    6,6			  b	        	   83/83	S,A,V,E,T,K,Q,N,I
 267	   V	-0.584		  8	-0.584,-0.584			    8,8			  b	        	   83/83	V,I
 268	   G	-0.593		  8	-0.593,-0.593			    8,8			  b	        	   83/83	G,R,T,N,S
 269	   V	-0.743		  9	-0.743,-0.743			    9,9			  b	       s	   83/83	T,V
 270	   G	-0.170		  6	-0.170,-0.170			    6,6			  e	        	   83/83	K,G,H,D,Q,S,N
 271	   M	-0.692		  9	-0.692,-0.692			    9,9			  b	       s	   83/83	L,M,V
 272	   E	-0.763		  9	-0.763,-0.763			    9,9			  e	       f	   83/83	E
 273	   K	-0.439		  8	-0.439,-0.439			    8,8			  e	       f	   83/83	K,R,N,S,Q
 274	   L	-0.283		  7	-0.283,-0.283			    7,7			  b	        	   83/83	I,V,F,A,L,M
 275	   H	-0.306		  7	-0.306,-0.306			    7,7			  b	        	   83/83	Y,I,N,L,H,K,V,F
 276	   F	-0.340		  7	-0.340,-0.340			    7,7			  b	        	   83/83	F,L,M,V,I
 277	   S	-0.747		  9	-0.747,-0.747			    9,9			  e	       f	   83/83	I,S
 278	   K	-0.423		  7	-0.423,-0.423			    7,7			  e	        	   83/83	T,E,K,S,R,D,L,P,Q,N
 279	   N	-0.647		  9	-0.647,-0.647			    9,9			  e	       f	   83/83	S,N,F,L,K,I,R
 280	   D	-0.402		  7	-0.402,-0.402			    7,7			  e	        	   83/83	K,E,S,M,R,I,N,Q,D
 281	   T	-0.499		  8	-0.499,-0.499			    8,8			  e	       f	   83/83	T,E,I,H,D,N,S
 282	   V	-0.332		  7	-0.332,-0.332			    7,7			  e	        	   83/83	Y,I,N,L,K,V,E,F,A,S,M
 283	   T	-0.362		  7	-0.362,-0.362			    7,7			  e	        	   83/83	Q,S,A,M,G,E,T
 284	   E	-0.172		  6	-0.172,-0.172			    6,6			  e	        	   74/83	I,D,H,L,N,E,T,G,K,A,S
 285	   G	-0.290		  7	-0.290,-0.290			    7,7			  e	        	   74/83	Q,N,L,D,G,E,T,S
 286	   N	 0.272		  3	 0.272, 0.272			    3,3			  e	        	   74/83	G,T,E,V,A,S,Y,I,N,Q,L,H,D
 287	   A	-0.390		  7	-0.390,-0.390			    7,7			  e	        	   74/83	T,E,G,A,S,Q
 288	   D	-0.298		  7	-0.298,-0.298			    7,7			  e	        	   82/83	R,H,D,N,Q,E,T,V,K,G
 289	   T	-0.518		  8	-0.518,-0.518			    8,8			  e	       f	   82/83	T,A,S
 290	   K	-0.219		  6	-0.219,-0.219			    6,6			  e	        	   82/83	L,H,Q,I,R,M,V,E,T,K
 291	   S	-0.435		  8	-0.435,-0.435			    8,8			  e	       f	   82/83	G,E,T,N,S,A,Q
 292	   K	-0.301		  7	-0.301,-0.301			    7,7			  e	        	   83/83	A,S,K,T,E,V,N,L,H,R,I
 293	   T	-0.320		  7	-0.320,-0.320			    7,7			  e	        	   83/83	H,N,R,A,S,E,T,G
 294	   T	-0.455		  8	-0.455,-0.455			    8,8			  e	       f	   83/83	S,A,M,V,I,T
 295	   T	-0.642		  9	-0.642,-0.642			    9,9			  e	       f	   83/83	A,N,S,T,G
 296	   K	-0.301		  7	-0.301,-0.301			    7,7			  e	        	   83/83	Y,D,H,N,Q,T,E,K,A,S
 297	   T	-0.679		  9	-0.679,-0.679			    9,9			  e	       f	   83/83	S,N,T
 298	   D	-0.369		  7	-0.369,-0.369			    7,7			  e	        	   83/83	T,K,A,S,R,W,D,Q,N
 299	   T	-0.559		  8	-0.559,-0.559			    8,8			  e	       f	   83/83	G,T,A,S
 300	   T	-0.205		  6	-0.205,-0.205			    6,6			  e	        	   83/83	Y,L,D,N,T,E,A,S
 301	   T	-0.247		  6	-0.247,-0.247			    6,6			  e	        	   83/83	D,Q,I,A,S,E,T,G
 302	   N	-0.359		  7	-0.359,-0.359			    7,7			  e	        	   83/83	D,H,N,I,F,T,E,K
 303	   T	-0.345		  7	-0.345,-0.345			    7,7			  e	        	   83/83	E,T,G,M,S,A,N
 304	   V	-0.307		  7	-0.307,-0.307			    7,7			  e	        	   83/83	E,T,V,G,K,A,I,L,Q
 305	   E	-0.357		  7	-0.357,-0.357			    7,7			  e	        	   83/83	D,N,S,T,E,G
 306	   I	-0.058		  5	-0.058,-0.058			    5,5			  b	        	   83/83	T,V,G,M,A,S,I,L
 307	   G	-0.163		  6	-0.163,-0.163			    6,6			  e	        	   83/83	D,S,A,N,E,T,G
 308	   G	-0.093		  6	-0.093,-0.093			    6,6			  b	        	   83/83	A,S,F,G,T,I,V
 309	   S	-0.174		  6	-0.174,-0.174			    6,6			  e	        	   83/83	N,Q,H,D,S,K,G,T,E
 310	   L	 0.437		  2	 0.437, 0.437			    2,2			  b	        	   83/83	M,F,A,V,T,E,G,L,I,R
 311	   G	-0.352		  7	-0.352,-0.352			    7,7			  e	        	   83/83	G,E,T,S,A,D
 312	   F	 0.422		  3	 0.422, 0.422			    3,3			  b	        	   83/83	V,T,G,K,M,F,S,A,I,Y,W,L,N
 313	   S	-0.229		  6	-0.229,-0.229			    6,6			  e	        	   83/83	N,Q,D,G,E,T,A,S,M
 314	   D	 0.389		  3	 0.389, 0.389			    3,3			  e	        	   80/83	M,F,E,T,G,K,L,D,P,N,I
 315	   K	 0.094		  4	 0.094, 0.094			    4,4			  e	        	   82/83	I,N,L,H,D,K,G,T,E,F,A,S
 316	   G	-0.162		  6	-0.162,-0.162			    6,6			  e	        	   77/83	A,S,K,G,T,N,P,D
 317	   F	-0.049		  5	-0.049,-0.049			    5,5			  b	        	   82/83	I,V,P,L,W,F
 318	   S	-0.313		  7	-0.313,-0.313			    7,7			  e	        	   82/83	F,S,A,V,T,K,G,N,I
 319	   F	 0.128		  4	 0.128, 0.128			    4,4			  b	        	   83/83	F,A,S,M,G,V,T,L,W,Y,I
 320	   S	-0.146		  6	-0.146,-0.146			    6,6			  e	        	   83/83	S,K,G,E,T,Q,N,H,D,R
 321	   I	-0.185		  6	-0.185,-0.185			    6,6			  b	        	   83/83	G,V,I,A,F,M,L
 322	   S	-0.507		  8	-0.507,-0.507			    8,8			  b	        	   83/83	G,T,A,S
 323	   P	 0.159		  4	 0.159, 0.159			    4,4			  e	        	   83/83	P,L,M,A,S,T,E,G
 324	   K	-0.434		  8	-0.434,-0.434			    8,8			  e	       f	   83/83	T,K,G,S,R,H,L,D,N
 325	   Y	-0.404		  7	-0.404,-0.404			    7,7			  e	        	   83/83	F,L,Y,V
 326	   T	-0.476		  8	-0.476,-0.476			    8,8			  e	       f	   83/83	N,Q,A,S,T,V,G,K
 327	   H	-0.317		  7	-0.317,-0.317			    7,7			  e	        	   83/83	Y,I,R,Q,N,H,W,G,K,E,T,S,A,M
 328	   S	-0.560		  8	-0.560,-0.560			    8,8			  e	       f	   83/83	D,S,A,N,E,T
 329	   W	-0.098		  6	-0.098,-0.098			    6,6			  e	        	   83/83	N,Q,H,W,S,G,K,E,T
 330	   S	-0.518		  8	-0.518,-0.518			    8,8			  e	       f	   83/83	T,E,S,N,Q,D
 331	   S	-0.471		  8	-0.471,-0.471			    8,8			  e	       f	   83/83	S,K,V,T,Q,N,W,R
 332	   S	-0.533		  8	-0.533,-0.533			    8,8			  b	        	   83/83	I,E,T,G,A,S
 333	   T	-0.344		  7	-0.344,-0.344			    7,7			  e	        	   83/83	S,A,K,V,T,Q,N,H
 334	   S	-0.311		  7	-0.311,-0.311			    7,7			  e	        	   83/83	D,A,S,I,T,E,G
 335	   V	-0.149		  6	-0.149,-0.149			    6,6			  e	        	   83/83	T,V,S,F,M,Y,I,R,W
 336	   A	-0.482		  8	-0.482,-0.482			    8,8			  e	       f	   83/83	K,G,E,Q,A,S,D
 337	   D	-0.131		  6	-0.131,-0.131			    6,6			  e	        	   83/83	A,S,E,T,K,H,D,N,I,Y
 338	   T	-0.522		  8	-0.522,-0.522			    8,8			  e	       f	   83/83	R,E,T,G,N,A,S
 339	   D	-0.200		  6	-0.200,-0.200			    6,6			  e	        	   83/83	G,K,E,T,S,I,N,D
 340	   S	-0.590		  8	-0.590,-0.590			    8,8			  e	       f	   83/83	E,T,G,D,S
 341	   T	-0.160		  6	-0.160,-0.160			    6,6			  e	        	   83/83	S,G,K,T,E,Q,N,H,D,R
 342	   T	-0.482		  8	-0.482,-0.482			    8,8			  e	       f	   73/83	T,G,S,A,N
 343	   W	-0.642		  9	-0.642,-0.642			    9,9			  b	       s	   73/83	I,F,W
 344	   S	-0.724		  9	-0.724,-0.724			    9,9			  b	       s	   73/83	N,S,E
 345	   S	-0.197		  6	-0.197,-0.197			    6,6			  e	        	   73/83	D,Q,N,R,A,S,T,E,K
 346	   Q	-0.456		  8	-0.456,-0.456			    8,8			  e	       f	   83/83	A,S,G,T,E,Q,D,I
 347	   I	-0.499		  8	-0.499,-0.499			    8,8			  b	        	   83/83	L,S,I,V,T
 348	   G	-0.264		  7	-0.264,-0.264			    7,7			  e	        	   83/83	A,N,S,Q,M,H,G
 349	   I	-0.469		  8	-0.469,-0.469			    8,8			  b	        	   83/83	F,M,L,T,V,I
 350	   N	-0.654		  9	-0.654,-0.654			    9,9			  e	       f	   83/83	D,H,N,S,Q
 351	   T	-0.401		  7	-0.401,-0.401			    7,7			  e	        	   83/83	G,K,T,E,S,Q,P,L
 352	   A	-0.505		  8	-0.505,-0.505			    8,8			  e	       f	   83/83	D,A,S,E,G
 353	   E	-0.563		  8	-0.563,-0.563			    8,8			  e	       f	   83/83	S,Q,H,D,T,E
 354	   R	-0.385		  7	-0.385,-0.385			    7,7			  b	        	   83/83	K,R,T,A,S
 355	   A	-0.724		  9	-0.724,-0.724			    9,9			  b	       s	   83/83	A,S,G
 356	   Y	-0.286		  7	-0.286,-0.286			    7,7			  b	        	   83/83	F,A,D,H,Y,R
 357	   L	-0.503		  8	-0.503,-0.503			    8,8			  b	        	   83/83	T,V,I,F,L
 358	   N	-0.684		  9	-0.684,-0.684			    9,9			  e	       f	   83/83	A,N,S,G
 359	   A	-0.703		  9	-0.703,-0.703			    9,9			  b	       s	   83/83	P,L,S,A
 360	   N	-0.731		  9	-0.731,-0.731			    9,9			  b	       s	   83/83	N,R,G
 361	   V	-0.555		  8	-0.555,-0.555			    8,8			  b	        	   83/83	L,I,V
 362	   R	-0.763		  9	-0.763,-0.763			    9,9			  e	       f	   83/83	R
 363	   Y	-0.763		  9	-0.763,-0.763			    9,9			  b	       s	   83/83	Y
 364	   Y	-0.330		  7	-0.330,-0.330			    7,7			  e	        	   83/83	F,K,V,T,Q,N,H,Y
 365	   N	-0.763		  9	-0.763,-0.763			    9,9			  e	       f	   83/83	N
 366	   G	-0.313		  7	-0.313,-0.313			    7,7			  e	        	   83/83	N,Q,L,I,R,A,S,M,K,G,E,T,V
 367	   G	-0.763		  9	-0.763,-0.763			    9,9			  e	       f	   83/83	G
 368	   T	-0.649		  9	-0.649,-0.649			    9,9			  e	       f	   83/83	N,S,T
 369	   A	-0.722		  9	-0.722,-0.722			    9,9			  b	       s	   83/83	A,G
 370	   P	-0.624		  9	-0.624,-0.624			    9,9			  e	       f	   83/83	V,P,A,S
 371	   I	-0.650		  9	-0.650,-0.650			    9,9			  b	       s	   83/83	I,V,M,A
 372	   Y	-0.763		  9	-0.763,-0.763			    9,9			  b	       s	   83/83	Y
 373	   D	-0.197		  6	-0.197,-0.197			    6,6			  e	        	   83/83	R,D,N,Q,T,E,K,G,S
 374	   L	-0.561		  8	-0.561,-0.561			    8,8			  b	        	   83/83	T,V,I,L,A
 375	   K	-0.310		  7	-0.310,-0.310			    7,7			  e	        	   83/83	K,E,T,R,A,S,Q
 376	   P	-0.763		  9	-0.763,-0.763			    9,9			  e	       f	   83/83	P
 377	   T	-0.745		  9	-0.745,-0.745			    9,9			  e	       f	   83/83	S,T
 378	   T	-0.551		  8	-0.551,-0.551			    8,8			  b	        	   83/83	M,N,S,V,I,T
 379	   N	-0.634		  9	-0.634,-0.634			    9,9			  e	       f	   83/83	T,G,N,S
 380	   F	-0.487		  8	-0.487,-0.487			    8,8			  b	        	   83/83	I,L,F
 381	   V	-0.496		  8	-0.496,-0.496			    8,8			  b	        	   83/83	L,M,S,V,I,G
 382	   F	-0.488		  8	-0.488,-0.488			    8,8			  b	        	   83/83	I,M,L,F
 383	   Q	-0.508		  8	-0.508,-0.508			    8,8			  e	       f	   32/83	Q,D,K,R,E
 384	   N	-0.244		  6	-0.244,-0.244			    6,6			  e	        	   44/83	S,M,K,G,V,T,N,L,H,P
 385	   S	-0.214		  6	-0.214,-0.214			    6,6			  e	        	   83/83	S,A,T,E,K,G,D,N
 386	   G	 0.040		  5	 0.040, 0.040			    5,5			  e	        	   83/83	Q,N,D,R,S,K,G,T
 387	   D	 0.073		  5	 0.073, 0.073			    5,5			  e	        	   83/83	Y,H,D,N,Q,T,E,K,A,S
 388	   S	-0.541		  8	-0.541,-0.541			    8,8			  e	       f	   83/83	S,P,G,T
 389	   I	-0.539		  8	-0.539,-0.539			    8,8			  b	        	   83/83	V,I,F,L
 390	   T	-0.093		  6	-0.093,-0.093			    6,6			  b	        	   83/83	G,K,V,T,F,S,A,M,R,I,H
 391	   T	-0.726		  9	-0.726,-0.726			    9,9			  b	       s	   83/83	T,S
 392	   I	-0.516		  8	-0.516,-0.516			    8,8			  b	        	   83/83	F,V,I
 393	   T	-0.456		  8	-0.456,-0.456			    8,8			  e	       f	   83/83	I,R,T,K,Q,A
 394	   A	-0.679		  9	-0.679,-0.679			    9,9			  e	       f	   83/83	I,G,S,A
 395	   G	-0.567		  8	-0.567,-0.567			    8,8			  e	       f	   83/83	K,G,T,N,Q,P
 396	   P	-0.276		  7	-0.276,-0.276			    7,7			  e	        	   83/83	N,Q,P,D,I,A,S,G,K,E
 397	   N	-0.687		  9	-0.687,-0.687			    9,9			  e	       f	   83/83	D,S,N,G
 398	   Q	-0.626		  9	-0.626,-0.626			    9,9			  e	       f	   83/83	T,V,L,A,N,S,Q
 399	   I	-0.558		  8	-0.558,-0.558			    8,8			  b	        	   83/83	V,I,T,L
 400	   G	-0.586		  8	-0.586,-0.586			    8,8			  e	       f	   83/83	A,G
 401	   N	-0.601		  9	-0.601,-0.601			    9,9			  e	       f	   83/83	K,E,Q,N,D,L
 402	   S	-0.379		  7	-0.379,-0.379			    7,7			  e	        	   83/83	V,T,K,F,A,S,R,Y,D,Q,N
 403	   L	-0.469		  8	-0.469,-0.469			    8,8			  b	        	   83/83	L,I,V
 404	   G	 0.175		  4	 0.175, 0.175			    4,4			  e	        	   83/83	A,S,T,E,K,G,D,H,P,Q,N,I
 405	   A	-0.600		  9	-0.600,-0.600			    9,9			  e	       f	   83/83	V,A,S,P
 406	   G	-0.133		  6	-0.133,-0.133			    6,6			  e	        	   83/83	E,G,D,N,S
 407	   D	-0.139		  6	-0.139,-0.139			    6,6			  e	        	   83/83	A,S,G,T,E,N,Q,D
 408	   T	-0.482		  8	-0.482,-0.482			    8,8			  e	       f	   83/83	Y,L,T,E,V,S,A,F
 409	   Y	-0.734		  9	-0.734,-0.734			    9,9			  e	       f	   83/83	Y,F
 410	   P	-0.763		  9	-0.763,-0.763			    9,9			  e	       f	   83/83	P
 411	   Q	-0.136		  6	-0.136,-0.136			    6,6			  e	        	   83/83	I,Q,N,D,K,V,E,A,S,M
 412	   K	-0.283		  7	-0.283,-0.283			    7,7			  e	        	   83/83	R,I,L,Q,V,E,G,K,A,S
 413	   G	-0.233		  6	-0.233,-0.233			    6,6			  e	        	   83/83	H,Q,N,R,S,T,E,G
 414	   Q	-0.344		  7	-0.344,-0.344			    7,7			  e	        	   81/83	S,V,E,T,K,H,L,Q
 415	   A	-0.189		  6	-0.189,-0.189			    6,6			  e	        	   83/83	A,S,G,T,N,P,L,H
 416	   P	-0.409		  7	-0.409,-0.409			    7,7			  e	        	   83/83	G,P,S,A
 417	   I	-0.630		  9	-0.630,-0.630			    9,9			  b	       s	   83/83	L,M,I
 418	   S	-0.561		  8	-0.561,-0.561			    8,8			  b	        	   83/83	S,A,F,M,L,T
 419	   L	-0.673		  9	-0.673,-0.673			    9,9			  b	       s	   83/83	I,L
 420	   D	-0.638		  9	-0.638,-0.638			    9,9			  e	       f	   83/83	D,N,T
 421	   K	-0.456		  8	-0.456,-0.456			    8,8			  e	       f	   83/83	A,S,K,E,T,Q,D,R
 422	   A	-0.529		  8	-0.529,-0.529			    8,8			  b	        	   83/83	K,V,I,A,Q,M,L
 423	   N	-0.704		  9	-0.704,-0.704			    9,9			  e	       f	   83/83	D,N,E
 424	   E	-0.537		  8	-0.537,-0.537			    8,8			  e	       f	   81/83	E,P,D,A,Q
 425	   A	-0.439		  8	-0.439,-0.439			    8,8			  e	       f	   80/83	S,A,F,Q,G,T,E
 426	   G	-0.440		  8	-0.440,-0.440			    8,8			  e	       f	   83/83	S,A,N,D,P,G,K
 427	   T	-0.569		  8	-0.569,-0.569			    8,8			  e	       f	   83/83	D,N,S,A,V,I,T
 428	   V	-0.115		  6	-0.115,-0.115			    6,6			  e	        	   81/83	I,R,H,N,Q,T,E,V,K,M,A,S
 429	   K	-0.473		  8	-0.473,-0.473			    8,8			  e	       f	   79/83	N,P,L,D,K,E,T
 430	   I	-0.727		  9	-0.727,-0.727			    9,9			  b	       s	   83/83	I,F,M
 431	   A	-0.307		  7	-0.307,-0.307			    7,7			  e	        	   83/83	F,A,S,V,E,T,K,P
 432	   I	-0.463		  8	-0.463,-0.463			    8,8			  b	        	   83/83	V,I,M,L
 433	   N	-0.622		  9	-0.622,-0.622			    9,9			  e	       f	   83/83	T,S,N,D,H
 434	   A	-0.243		  6	-0.243,-0.243			    6,6			  e	        	   83/83	G,K,F,A,S,Y,R,I,Q,L
 435	   E	-0.012		  5	-0.012,-0.012			    5,5			  e	        	   83/83	E,K,S,A,Y,P,D,N,Q
 436	   Q	-0.623		  9	-0.623,-0.623			    9,9			  e	       f	   83/83	N,S,Q,Y,T
 437	   L	-0.557		  8	-0.557,-0.557			    8,8			  b	        	   83/83	T,V,M,L
 438	   D	-0.316		  7	-0.316,-0.316			    7,7			  e	        	   83/83	N,Q,H,D,R,I,S,K,E,T
 439	   K	-0.234		  6	-0.234,-0.234			    6,6			  e	        	   83/83	S,A,K,E,T,Q,L,H,R,I
 440	   I	-0.376		  7	-0.376,-0.376			    7,7			  b	        	   83/83	V,I,Y,L,F
 441	   Q	-0.561		  8	-0.561,-0.561			    8,8			  e	       f	   83/83	L,D,Q,R,M,S,F,E
 442	   A	 0.085		  4	 0.085, 0.085			    4,4			  e	        	   83/83	D,Q,N,R,S,A,T,E,G,K
 443	   G	-0.242		  6	-0.242,-0.242			    6,6			  e	        	   83/83	K,G,E,Q,N,H,R,I
 444	   T	-0.098		  6	-0.098,-0.098			    6,6			  e	        	   31/83	D,S,R,T,G,K
 445	   E	-0.272		  7	-0.272,-0.272			    7,7			  e	        	   83/83	A,S,K,G,T,E,N,D,H,L,R
 446	   I	-0.190		  6	-0.190,-0.190			    6,6			  e	        	   83/83	I,R,P,N,Q,T,V,K,S,A
 447	   L	-0.420		  7	-0.420,-0.420			    7,7			  b	        	   83/83	I,V,F,L,M
 448	   N	-0.081		  5	-0.081,-0.081			    5,5			  e	        	   83/83	H,D,L,N,Q,R,I,M,S,T,E,V,K
 449	   I	-0.599		  9	-0.599,-0.599			    9,9			  b	       s	   83/83	L,V,I
 450	   E	-0.566		  8	-0.566,-0.566			    8,8			  e	       f	   83/83	D,S,N,Q,E
 451	   T	-0.726		  9	-0.726,-0.726			    9,9			  e	       f	   83/83	M,S,T
 452	   T	-0.525		  8	-0.525,-0.525			    8,8			  e	       f	   83/83	T,D,P,S,N
 453	   Q	-0.763		  9	-0.763,-0.763			    9,9			  e	       f	   83/83	Q
 454	   N	-0.416		  7	-0.416,-0.416			    7,7			  e	        	   83/83	V,T,F,S,A,Y,I,N
 455	   R	-0.386		  7	-0.386,-0.386			    7,7			  e	        	   83/83	N,D,R,A,S,G,K,T,E
 456	   G	-0.721		  9	-0.721,-0.721			    9,9			  e	       f	   83/83	G,A
 457	   Q	-0.428		  8	-0.428,-0.428			    8,8			  e	       f	   83/83	M,F,T,E,V,G,K,L,D,N,Q,R,I
 458	   Y	-0.358		  7	-0.358,-0.358			    7,7			  e	        	   82/83	Y,V,I,F
 459	   G	 0.034		  5	 0.034, 0.034			    5,5			  b	        	   82/83	D,M,A,S,V,K,G
 460	   I	 0.206		  4	 0.206, 0.206			    4,4			  e	        	   80/83	D,L,R,I,E,T,V,K
 461	   L	 0.173		  4	 0.173, 0.173			    4,4			  e	        	   80/83	N,Q,P,W,L,Y,R,I,A,M,K,T,V
 462	   D	-0.313		  7	-0.313,-0.313			    7,7			  e	        	   80/83	Q,N,L,D,R,S,K,E,T
 463	   E	-0.078		  5	-0.078,-0.078			    5,5			  e	        	   79/83	R,N,D,L,P,G,V,T,E,A,S,M
 464	   K	-0.162		  6	-0.162,-0.162			    6,6			  e	        	   82/83	E,T,G,K,A,S,R,D,H,N,Q
 465	   G	-0.763		  9	-0.763,-0.763			    9,9			  e	       f	   80/83	G
 466	   Q	-0.008		  5	-0.008,-0.008			    5,5			  e	        	   80/83	R,I,N,Q,D,L,H,G,K,T,E,S
 467	   V	-0.192		  6	-0.192,-0.192			    6,6			  e	        	   80/83	P,L,Q,I,M,F,T,V
 468	   I	-0.077		  5	-0.077,-0.077			    5,5			  e	        	   81/83	R,I,H,Q,N,V,E,T,G,K,A,S
 469	   P	 0.247		  4	 0.247, 0.247			    4,4			  e	        	   56/83	E,T,S,A,R,N,D,P
 470	   G	-0.197		  6	-0.197,-0.197			    6,6			  e	        	   75/83	G,T,F,N,A,S,D
 471	   G	-0.403		  7	-0.403,-0.403			    7,7			  e	        	   77/83	D,H,N,Q,S,E,K,G
 472	   E	-0.262		  7	-0.262,-0.262			    7,7			  e	        	   76/83	N,Q,D,K,T,E,V,S
 473	   W	-0.717		  9	-0.717,-0.717			    9,9			  b	       s	   83/83	F,W
 474	   D	-0.374		  7	-0.374,-0.374			    7,7			  e	        	   83/83	E,G,K,A,S,Y,D,N
 475	   P	-0.086		  6	-0.086,-0.086			    6,6			  e	        	   83/83	T,E,G,K,A,S,Y,P,D,H,L,N
 476	   I	-0.519		  8	-0.519,-0.519			    8,8			  b	        	   83/83	T,R,I,V,Y,A
 477	   R	-0.257		  7	-0.257,-0.257			    7,7			  e	        	   83/83	R,I,L,Q,V,T,K,M,F,A
 478	   T	-0.322		  7	-0.322,-0.322			    7,7			  e	        	   83/83	P,N,Q,E,T,V,G,A,S,F
 479	   N	-0.615		  9	-0.615,-0.615			    9,9			  e	       f	   83/83	E,T,R,G,D,N,Q
 480	   I	-0.692		  9	-0.692,-0.692			    9,9			  b	       s	   83/83	I,V
 481	   D	-0.369		  7	-0.369,-0.369			    7,7			  e	        	   83/83	K,R,E,Q,N,H,D
 482	   A	-0.091		  6	-0.091,-0.091			    6,6			  e	        	   83/83	N,Q,D,Y,S,A,K,G,T,E
 483	   V	-0.279		  7	-0.279,-0.279			    7,7			  e	        	   83/83	K,V,T,S,A,I,R,Q,L
 484	   S	-0.567		  8	-0.567,-0.567			    8,8			  b	        	   83/83	S,T
 485	   G	-0.641		  9	-0.641,-0.641			    9,9			  b	       s	   83/83	G,V,A,S
 486	   S	-0.329		  7	-0.329,-0.329			    7,7			  b	        	   83/83	R,C,D,H,N,V,T,E,G,A,S
 487	   L	-0.457		  8	-0.457,-0.457			    8,8			  b	        	   83/83	L,F,I
 488	   T	-0.486		  8	-0.486,-0.486			    8,8			  b	        	   83/83	L,M,I,V,T
 489	   L	-0.405		  7	-0.405,-0.405			    7,7			  b	        	   83/83	V,I,F,M,L
 490	   N	-0.409		  7	-0.409,-0.409			    7,7			  e	        	   83/83	L,D,N,I,Y,S,E,T
 491	   L	-0.283		  7	-0.283,-0.283			    7,7			  e	        	   83/83	S,A,F,T,V,N,D,L,Y,I
 492	   G	 0.404		  3	 0.404, 0.404			    3,3			  e	        	   29/83	Y,G,E,F,S
 493	   T	 0.662		  1	 0.662, 0.662			    1,1			  e	        	   30/83	N,Q,P,R,I,A,S,M,K,T,E
 494	   G	-0.261		  7	-0.261,-0.261			    7,7			  e	        	   83/83	E,G,S,A,I,P,D,N
 495	   K	-0.158		  6	-0.158,-0.158			    6,6			  e	        	   83/83	S,K,G,T,E,N,D,R
 496	   D	-0.222		  6	-0.222,-0.222			    6,6			  e	        	   83/83	K,G,T,E,N,Q,D
 497	   S	-0.268		  7	-0.268,-0.268			    7,7			  e	        	   83/83	V,T,E,N,S,A,P
 498	   L	-0.176		  6	-0.176,-0.176			    6,6			  b	        	   83/83	I,Y,L,V,E,T,K,M,F,S,A
 499	   E	-0.692		  9	-0.692,-0.692			    9,9			  e	       f	   83/83	E,D,Q,A
 500	   R	-0.688		  9	-0.688,-0.688			    9,9			  e	       f	   83/83	R,V,E,K
 501	   R	-0.625		  9	-0.625,-0.625			    9,9			  e	       f	   83/83	R,K,S,A
 502	   V	-0.554		  8	-0.554,-0.554			    8,8			  b	        	   83/83	V,I
 503	   A	-0.552		  8	-0.552,-0.552			    8,8			  b	        	   83/83	A,F,T,V
 504	   A	-0.704		  9	-0.704,-0.704			    9,9			  e	       f	   83/83	G,T,A
 505	   K	-0.424		  8	-0.424,-0.424			    8,8			  e	       f	   83/83	P,Q,V,R,I,K
 506	   N	-0.467		  8	-0.467,-0.467			    8,8			  e	       f	   83/83	E,Q,N,D
 507	   M	 0.164		  4	 0.164, 0.164			    4,4			  e	        	   83/83	A,S,F,M,E,T,V,Q,P,D,H,L,Y,I
 508	   N	-0.209		  6	-0.209,-0.209			    6,6			  e	        	   83/83	E,T,G,K,M,A,S,R,Y,L,D,H,N,Q
 509	   D	-0.483		  8	-0.483,-0.483			    8,8			  e	       f	   83/83	N,D,Y,E
 510	   P	-0.548		  8	-0.548,-0.548			    8,8			  e	       f	   83/83	L,P,S,N,V,R
 511	   E	-0.533		  8	-0.533,-0.533			    8,8			  e	       f	   83/83	L,Q,N,I,T,E
 512	   D	-0.673		  9	-0.673,-0.673			    9,9			  e	       f	   83/83	E,N,S,D,L
 513	   K	-0.286		  7	-0.286,-0.286			    7,7			  e	        	   83/83	A,F,K,L,W,N,Q,C,R,Y
 514	   T	-0.684		  9	-0.684,-0.684			    9,9			  e	       f	   83/83	A,N,R,T,Y
 515	   P	-0.763		  9	-0.763,-0.763			    9,9			  e	       f	   83/83	P
 516	   E	-0.498		  8	-0.498,-0.498			    8,8			  e	       f	   83/83	S,A,V,E,K,D,Q,I
 517	   I	-0.354		  7	-0.354,-0.354			    7,7			  b	        	   83/83	T,I,V,L
 518	   T	-0.726		  9	-0.726,-0.726			    9,9			  e	       f	   83/83	T,S
 519	   I	-0.372		  7	-0.372,-0.372			    7,7			  b	        	   83/83	V,I,L,F
 520	   K	 0.065		  5	 0.065, 0.065			    5,5			  e	        	   83/83	R,E,G,K,D,Q,A
 521	   E	-0.599		  9	-0.599,-0.599			    9,9			  e	       f	   83/83	N,Q,D,T,E
 522	   A	-0.744		  9	-0.744,-0.744			    9,9			  b	       s	   83/83	A,S
 523	   I	-0.467		  8	-0.467,-0.467			    8,8			  b	        	   83/83	I,V,L
 524	   K	-0.452		  8	-0.452,-0.452			    8,8			  e	       f	   83/83	V,E,K,G,S,A,Q,N
 525	   K	-0.489		  8	-0.489,-0.489			    8,8			  e	       f	   83/83	K,V,R,I,S,L,M
 526	   A	-0.640		  9	-0.640,-0.640			    9,9			  b	       s	   83/83	G,A,S
 527	   F	-0.636		  9	-0.636,-0.636			    9,9			  b	       s	   83/83	F,V,Y
 528	   N	-0.213		  6	-0.213,-0.213			    6,6			  e	        	   83/83	G,E,A,S,Y,N,L,H,D
 529	   A	-0.251		  6	-0.251,-0.251			    6,6			  b	        	   83/83	D,L,C,I,A,T,V,G
 530	   Q	-0.192		  6	-0.192,-0.192			    6,6			  e	        	   83/83	E,T,V,K,M,A,S,F,R,I,N,Q
 531	   E	-0.611		  9	-0.611,-0.611			    9,9			  e	       f	   83/83	N,Q,K,E,T,I
 532	   K	-0.186		  6	-0.186,-0.186			    6,6			  e	        	   83/83	V,T,E,K,I,R,L,D,Q,N
 533	   D	 0.043		  5	 0.043, 0.043			    5,5			  e	        	   83/83	E,T,G,D,A,N,Q
 534	   G	-0.359		  7	-0.359,-0.359			    7,7			  e	        	   83/83	D,A,N,E,G,K
 535	   R	-0.192		  6	-0.192,-0.192			    6,6			  e	        	   83/83	R,I,L,D,Q,N,V,E,T,K,M
 536	   L	-0.404		  7	-0.404,-0.404			    7,7			  b	        	   81/83	F,M,L,K,I,V
 537	   Y	-0.172		  6	-0.172,-0.172			    6,6			  e	        	   83/83	F,S,T,K,G,L,H,D,Q,I,Y
 538	   Y	-0.530		  8	-0.530,-0.530			    8,8			  b	        	   83/83	I,V,Y,H,F
 539	   T	-0.340		  7	-0.340,-0.340			    7,7			  e	        	   83/83	T,V,K,I,Y,H,N,Q
 540	   D	-0.396		  7	-0.396,-0.396			    7,7			  e	        	   33/83	E,N,Q,D
 541	   Q	 0.704		  1	 0.704, 0.704			    1,1			  e	        	   33/83	E,K,S,A,R,Y,P,D,N,Q
 542	   G	 0.156		  4	 0.156, 0.156			    4,4			  e	        	   33/83	N,D,M,G,K,T,E
 543	   E	-0.146		  6	-0.146,-0.146			    6,6			  e	        	   35/83	N,G,R,T,E
 544	   K	-0.205		  6	-0.205,-0.205			    6,6			  e	        	   36/83	L,N,R,E,T,K,Y
 545	   D	-0.018		  5	-0.018,-0.018			    5,5			  e	        	   83/83	E,G,Y,K,D,H,N
 546	   I	-0.013		  5	-0.013,-0.013			    5,5			  e	        	   83/83	L,H,Q,I,R,M,S,T,V,K,G
 547	   F	 0.393		  3	 0.393, 0.393			    3,3			  e	        	   83/83	F,S,K,V,T,E,Q,N,D,W,P,Y,I,C
 548	   I	-0.301		  7	-0.301,-0.301			    7,7			  b	        	   83/83	M,L,V,I,Y,K,G
 549	   D	-0.105		  6	-0.105,-0.105			    6,6			  e	        	   82/83	Y,R,C,N,H,D,G,K,V,E,T,F,S
 550	   E	-0.686		  9	-0.686,-0.686			    9,9			  e	       f	   82/83	F,D,P,Y,E
 551	   P	-0.254		  6	-0.254,-0.254			    6,6			  e	        	   83/83	S,A,K,G,T,E,N,Q,P,H,Y
 552	   S	-0.203		  6	-0.203,-0.203			    6,6			  b	        	   72/83	C,L,N,V,E,T,G,S,A
 553	   I	-0.381		  7	-0.381,-0.381			    7,7			  b	        	   82/83	F,L,T,I,V,C
 554	   N	-0.428		  8	-0.428,-0.428			    8,8			  e	       f	   82/83	H,L,N,Q,Y,M,T,E,G
 555	   L	-0.242		  6	-0.242,-0.242			    6,6			  b	        	   83/83	F,A,S,M,V,T,L,I
 556	   I	-0.349		  7	-0.349,-0.349			    7,7			  b	        	   83/83	V,I,Y,F
 557	   T	 0.390		  3	 0.390, 0.390			    3,3			  b	        	   83/83	A,F,M,G,T,V,L,Y,C
 558	   D	-0.742		  9	-0.742,-0.742			    9,9			  e	       f	   83/83	D,N
 559	   E	-0.019		  5	-0.019,-0.019			    5,5			  e	        	   83/83	G,K,V,T,E,S,A,R,Q,N,D,P
 560	   N	-0.088		  6	-0.088,-0.088			    6,6			  e	        	   83/83	S,A,G,K,E,T,N,Q,P,D,Y,R
 561	   T	-0.763		  9	-0.763,-0.763			    9,9			  e	       f	   83/83	T
 562	   K	-0.256		  7	-0.256,-0.256			    7,7			  e	        	   83/83	F,S,A,V,E,K,G,H,L,Q,N
 563	   K	-0.090		  6	-0.090,-0.090			    6,6			  e	        	   83/83	Q,N,H,D,I,R,S,A,K,E,T
 564	   E	-0.337		  7	-0.337,-0.337			    7,7			  e	        	   83/83	T,E,K,R,I,D,L,N,Q
 565	   I	-0.294		  7	-0.294,-0.294			    7,7			  b	        	   83/83	V,I,M,L,W,F
 566	   E	-0.325		  7	-0.325,-0.325			    7,7			  e	        	   83/83	Q,N,D,I,S,A,M,G,K,T,E
 567	   R	 0.318		  3	 0.318, 0.318			    3,3			  e	        	   83/83	K,E,T,V,A,S,Y,R,N,Q,D
 568	   Q	-0.683		  9	-0.683,-0.683			    9,9			  e	       f	   83/83	R,Q,N,S
 569	   L	-0.589		  8	-0.589,-0.589			    8,8			  b	        	   83/83	S,A,M,L,I
 570	   N	-0.295		  7	-0.295,-0.295			    7,7			  e	        	   83/83	S,A,E,K,D,N,Q,R
 571	   Q	-0.154		  6	-0.154,-0.154			    6,6			  e	        	   83/83	S,A,M,G,K,E,T,N,Q,H,D,Y,R
 572	   M	-0.299		  7	-0.299,-0.299			    7,7			  e	        	   83/83	E,T,K,M,F,A,S,I,L,Q,N
 573	   P	 0.136		  4	 0.136, 0.136			    4,4			  e	        	   83/83	V,T,E,K,G,A,S,D,L,P,Q,N
 574	   G	 0.120		  4	 0.120, 0.120			    4,4			  e	        	   83/83	H,D,L,N,Q,R,S,T,E,K,G
 575	   K	-0.582		  8	-0.582,-0.582			    8,8			  e	       f	   83/83	R,E,K,G,Q,N
 576	   T	-0.334		  7	-0.334,-0.334			    7,7			  e	        	   83/83	H,D,N,Q,E,T,K,G,S
 577	   V	-0.437		  8	-0.437,-0.437			    8,8			  b	        	   83/83	V,I,M,L
 578	   Y	-0.578		  8	-0.578,-0.578			    8,8			  b	        	   83/83	Y,M,F
 579	   D	-0.408		  7	-0.408,-0.408			    7,7			  e	        	   83/83	N,D,H,S,A,K,T,E
 580	   V	-0.291		  7	-0.291,-0.291			    7,7			  b	        	   83/83	M,L,A,T,C,V,I
 581	   K	-0.574		  8	-0.574,-0.574			    8,8			  e	       f	   83/83	K,E,T,I,R,Q,L
 582	   W	-0.466		  8	-0.466,-0.466			    8,8			  b	        	   83/83	F,L,W,I,V
 583	   K	-0.537		  8	-0.537,-0.537			    8,8			  e	       f	   83/83	E,T,R,K,H,N,Q
 584	   R	-0.566		  8	-0.566,-0.566			    8,8			  e	       f	   82/83	A,Q,P,M,R
 585	   G	-0.373		  7	-0.373,-0.373			    7,7			  e	        	   81/83	L,D,Q,N,E,K,G
 586	   M	-0.763		  9	-0.763,-0.763			    9,9			  b	       s	   80/83	M
 587	   K	-0.575		  8	-0.575,-0.575			    8,8			  e	       f	   80/83	S,N,E,K
 588	   I	-0.621		  9	-0.621,-0.621			    9,9			  b	       s	   80/83	V,I,F,L,M
 589	   T	-0.506		  8	-0.506,-0.506			    8,8			  b	        	   78/83	M,V,E,T,G,L,Q,I
 590	   L	-0.410		  7	-0.410,-0.410			    7,7			  b	        	   76/83	F,L,I,V
 591	   H	-0.435		  8	-0.435,-0.435			    8,8			  e	       f	   74/83	I,R,Y,L,H,Q,N,T,K,S
 592	   V	-0.071		  5	-0.071,-0.071			    5,5			  e	        	   72/83	T,V,K,M,A,C,I,P,D,L,Q
 593	   P	-0.455		  8	-0.455,-0.455			    8,8			  e	       f	   71/83	K,R,I,A,S,P
 594	   I	 0.240		  4	 0.240, 0.240			    4,4			  e	        	   71/83	I,C,D,N,V,T,E,G,K,F,S
 595	   K	 0.339		  3	 0.339, 0.339			    3,3			  b	        	   70/83	V,T,K,M,F,S,A,I,Y,L,W
 596	   Y	-0.154		  6	-0.154,-0.154			    6,6			  b	        	   70/83	S,F,T,V,K,L,D,N,I,Y
 597	   Y	-0.093		  6	-0.093,-0.093			    6,6			  e	        	   70/83	S,F,T,E,H,D,N,Y
 598	   D	-0.420		  7	-0.420,-0.420			    7,7			  e	        	   70/83	D,H,N,S,T,G
 599	   F	-0.322		  7	-0.322,-0.322			    7,7			  b	        	   70/83	Q,C,I,S,A,F,T,V,G
 600	   E	-0.492		  8	-0.492,-0.492			    8,8			  e	       f	   70/83	S,N,D,K,T,E
 601	   T	 0.661		  1	 0.661, 0.661			    1,1			  e	        	   70/83	A,S,T,E,G,K,L,D,P,Q,N,I,R
 602	   S	 0.146		  4	 0.146, 0.146			    4,4			  e	        	   70/83	H,L,D,N,Q,R,I,Y,A,S,T,K,G
 603	   E	-0.069		  5	-0.069,-0.069			    5,5			  e	        	   45/83	N,D,H,G,K,E,T,S
 604	   N	 0.492		  2	 0.492, 0.492			    2,2			  e	        	   41/83	F,S,A,V,T,E,H,D,L,P,Q,N,Y
 605	   L	 0.273		  3	 0.273, 0.273			    3,3			  e	        	   68/83	Q,N,H,D,L,R,A,S,G,K,T,E
 606	   W	-0.410		  7	-0.410,-0.410			    7,7			  b	        	   68/83	W,F,I,Y
 607	   Y	 0.359		  3	 0.359, 0.359			    3,3			  e	        	   67/83	L,D,H,P,N,I,Y,A,S,T,G,K
 608	   Y	-0.119		  6	-0.119,-0.119			    6,6			  e	        	   67/83	G,E,S,Y,C,I,N,P,H,D
 609	   T	 0.296		  3	 0.296, 0.296			    3,3			  e	        	   66/83	D,I,S,A,G,V,E,T
 610	   Y	 0.960		  1	 0.960, 0.960			    1,1			  e	        	   65/83	S,F,K,T,E,V,N,P,L,H,Y,I
 611	   Q	 0.660		  1	 0.660, 0.660			    1,1			  e	        	   65/83	R,I,P,H,L,N,T,G,M,A,Y,Q,E,V,K,F
 612	   E	 0.321		  3	 0.321, 0.321			    3,3			  e	        	   65/83	S,A,E,T,V,K,G,P,D,L,N,I
 613	   S	 0.210		  4	 0.210, 0.210			    4,4			  e	        	   65/83	Q,N,D,L,P,Y,R,S,K,G,V,E
 614	   G	 0.063		  5	 0.063, 0.063			    5,5			  e	        	   65/83	E,G,K,M,S,I,L,D,P,Q,N
 615	   G	-0.585		  8	-0.585,-0.585			    8,8			  e	       f	   65/83	P,A,S,G
 616	   Y	-0.041		  5	-0.041,-0.041			    5,5			  e	        	   65/83	V,F,M,Y,I,Q,N,L,H
 617	   T	-0.311		  7	-0.311,-0.311			    7,7			  e	        	   65/83	R,Q,D,K,E,T,A,S
 618	   G	-0.462		  8	-0.462,-0.462			    8,8			  e	       f	   65/83	E,G,D,S,N
 619	   K	 0.158		  4	 0.158, 0.158			    4,4			  e	        	   63/83	D,H,L,Q,N,I,R,A,S,V,E,T,K,G
 620	   K	 0.021		  5	 0.021, 0.021			    5,5			  e	        	   65/83	I,C,R,D,Q,N,E,T,K,G,S,A
 621	   R	 0.307		  3	 0.307, 0.307			    3,3			  e	        	   65/83	H,L,Q,N,R,Y,F,S,A,T,E,G
 622	   G	 0.429		  2	 0.429, 0.429			    2,2			  e	        	   50/83	Y,R,I,Q,K,G,V,S,A
 623	   R	 0.937		  1	 0.937, 0.937			    1,1			  e	        	   64/83	I,R,Y,H,D,L,Q,N,V,E,K,G,M,S
 624	   I	 0.168		  4	 0.168, 0.168			    4,4			  e	        	   64/83	I,Y,L,E,T,V,K,M,S,A,F
 625	   G	 0.388		  3	 0.388, 0.388			    3,3			  e	        	   64/83	N,P,D,S,A,K,G,E,T,V
 626	   T	 1.715		  1	 1.715, 1.715			    1,1			  e	        	   62/83	A,S,V,E,T,G,K,D,P,Q,N,R,Y
 627	   D	 0.593		  2	 0.593, 0.593			    2,2			  e	        	   63/83	Q,N,D,L,R,S,M,K,G,E,T
 628	   G	 1.252		  1	 1.252, 1.252			    1,1			  e	        	   62/83	T,E,V,G,K,M,S,A,I,R,D,L,N
 629	   H	-0.024		  5	-0.024,-0.024			    5,5			  e	        	   42/83	P,L,W,H,N,I,S,T,V,K,G
 630	   G	 0.070		  5	 0.070, 0.070			    5,5			  e	        	   44/83	P,L,N,Q,S,A,T,K,G
 631	   T	 0.274		  3	 0.274, 0.274			    3,3			  e	        	   51/83	V,T,F,S,Y,Q,N,L,H
 632	   A	 0.170		  4	 0.170, 0.170			    4,4			  e	        	   57/83	A,S,T,V,G,K,L,N,Q,R,I
 633	   M	 0.327		  3	 0.327, 0.327			    3,3			  e	        	   54/83	T,E,V,K,M,A,R,I,D,N,Q
 634	   S	 0.457		  2	 0.457, 0.457			    2,2			  e	        	   62/83	E,T,K,G,S,A,R,I,L,D,P,N
 635	   N	 0.821		  1	 0.821, 0.821			    1,1			  e	        	   64/83	P,L,H,N,R,I,M,S,T,G,D,Q,Y,F,E,V,K
 636	   P	 0.207		  4	 0.207, 0.207			    4,4			  e	        	   63/83	Y,R,Q,N,L,D,P,K,G,V,E,T,F,S
 637	   Q	 0.413		  3	 0.413, 0.413			    3,3			  e	        	   63/83	M,S,V,T,E,G,K,D,H,L,Q,N,R
 638	   L	-0.597		  9	-0.597,-0.597			    9,9			  e	       f	   64/83	I,F,L,M
 639	   K	-0.380		  7	-0.380,-0.380			    7,7			  e	        	   65/83	V,E,K,D,Q,N
 640	   P	-0.451		  8	-0.451,-0.451			    8,8			  e	       f	   65/83	Q,S,L,D,P,K
 641	   Y	-0.093		  6	-0.093,-0.093			    6,6			  e	        	   65/83	Y,C,N,H,D,K,E,F,S
 642	   T	-0.653		  9	-0.653,-0.653			    9,9			  e	       f	   65/83	N,K,G,T,V
 643	   S	-0.257		  7	-0.257,-0.257			    7,7			  e	        	   65/83	P,Q,N,R,I,M,A,S,V,E,T,K
 644	   Y	-0.723		  9	-0.723,-0.723			    9,9			  b	       s	   65/83	S,Y
 645	   T	-0.336		  7	-0.336,-0.336			    7,7			  e	        	   65/83	M,S,T,V,K,L,Q,I,R,Y
 646	   V	-0.227		  6	-0.227,-0.227			    6,6			  b	        	   65/83	H,L,P,I,F,S,A,V
 647	   R	-0.522		  8	-0.522,-0.522			    8,8			  e	       f	   65/83	K,G,I,R,N,S
 648	   A	-0.516		  8	-0.516,-0.516			    8,8			  b	        	   65/83	D,L,I,A,M,G,V,T
 649	   Y	-0.561		  8	-0.561,-0.561			    8,8			  b	        	   65/83	Y,G,W,F,S
 650	   V	-0.111		  6	-0.111,-0.111			    6,6			  b	        	   65/83	M,F,S,A,V,T,L,D,I
 651	   R	-0.567		  8	-0.567,-0.567			    8,8			  e	       f	   64/83	K,R
 652	   T	-0.011		  5	-0.011,-0.011			    5,5			  e	        	   64/83	D,P,N,Y,F,S,A,V,T,G
 653	   A	 0.313		  3	 0.313, 0.313			    3,3			  e	        	   62/83	P,D,I,S,A,F,G,E,T
 654	   S	-0.051		  5	-0.051,-0.051			    5,5			  e	        	   61/83	R,L,D,P,Q,N,V,T,G,K,A,S
 655	   T	 0.769		  1	 0.769, 0.769			    1,1			  e	        	   35/83	T,G,K,S,A,I,L,W,P
 656	   T	 0.526		  2	 0.526, 0.526			    2,2			  e	        	   45/83	I,Q,N,W,L,D,P,G,V,T,E,S,A,M
 657	   G	 0.788		  1	 0.788, 0.788			    1,1			  e	        	   53/83	F,A,S,G,K,V,T,E,Q,N,L,H,P,Y
 658	   S	 0.412		  3	 0.412, 0.412			    3,3			  e	        	   56/83	S,A,T,E,V,K,G,P,D,L,H,N,Q,R
 659	   N	 0.409		  3	 0.409, 0.409			    3,3			  e	        	   56/83	Y,R,Q,N,L,H,G,K,V,T,E,A,S
 660	   E	 0.781		  1	 0.781, 0.781			    1,1			  e	        	   56/83	S,A,M,K,G,T,E,V,N,Q,P,D,L
 661	   V	 0.260		  3	 0.260, 0.260			    3,3			  b	        	   57/83	T,E,V,S,A,F,I,L,H,Q
 662	   V	 1.633		  1	 1.633, 1.633			    1,1			  e	        	   58/83	P,L,N,Q,Y,M,A,S,F,T,E,V,K,G
 663	   F	 0.192		  4	 0.192, 0.192			    4,4			  b	        	   58/83	I,Y,L,D,Q,E,T,V,M,A,F
 664	   Y	 0.376		  3	 0.376, 0.376			    3,3			  e	        	   58/83	G,K,V,A,F,M,Y,R,N,L,H
 665	   A	 0.691		  1	 0.691, 0.691			    1,1			  b	        	   56/83	Q,D,L,Y,C,I,S,A,M,G,V,T
 666	   D	 0.339		  3	 0.339, 0.339			    3,3			  e	        	   52/83	N,Q,D,G,K,E,T,V,S
 667	   N	 0.032		  5	 0.032, 0.032			    5,5			  e	        	   50/83	Y,C,I,N,P,D,L,G,K,T,V,S,M
 668	   S	 0.317		  3	 0.317, 0.317			    3,3			  e	        	   49/83	S,T,E,V,K,G,L,D,N,Q,R
 669	   S	 0.550		  2	 0.550, 0.550			    2,2			  e	        	   40/83	M,A,S,E,T,V,K,D,H,N,I,Y
 670	   G	 0.718		  1	 0.718, 0.718			    1,1			  e	        	   42/83	A,S,T,G,K,N,Q,R,Y
 671	   N	 1.267		  1	 1.267, 1.267			    1,1			  e	        	   42/83	K,G,V,S,A,F,Y,I,R,N,Q,P,D,L
 672	   G	-0.220		  6	-0.220,-0.220			    6,6			  e	        	   43/83	P,S,R,V,K,G
 673	   Q	 0.198		  4	 0.198, 0.198			    4,4			  e	        	   52/83	R,I,Y,H,D,Q,N,V,E,T,K
 674	   G	-0.114		  6	-0.114,-0.114			    6,6			  e	        	   52/83	G,K,T,A,S,I,N,D
 675	   A	 0.591		  2	 0.591, 0.591			    2,2			  e	        	   54/83	K,G,V,T,A,S,R,I,Q,H,L,P
 676	   K	-0.046		  5	-0.046,-0.046			    5,5			  e	        	   54/83	K,E,T,F,S,R,N,L,P
 677	   V	 0.220		  4	 0.220, 0.220			    4,4			  e	        	   53/83	H,Q,R,I,C,Y,V,E,T,K
 678	   S	 0.349		  3	 0.349, 0.349			    3,3			  e	        	   53/83	P,H,N,I,R,S,E,T,K
 679	   G	 0.304		  3	 0.304, 0.304			    3,3			  e	        	   53/83	G,K,T,E,V,A,F,Y,I,N,Q,L
 680	   K	 0.026		  5	 0.026, 0.026			    5,5			  e	        	   52/83	S,A,F,K,E,T,V,N,Q,H,D,Y,R,I
 681	   V	 0.321		  3	 0.321, 0.321			    3,3			  e	        	   45/83	I,Y,L,N,T,V,A,F
 682	   T	 0.522		  2	 0.522, 0.522			    2,2			  e	        	   51/83	R,Q,N,H,D,L,K,V,T,E,S,A
 683	   G	-0.203		  6	-0.203,-0.203			    6,6			  e	        	   53/83	E,G,S,A,L,D,P,N
 684	   G	-0.205		  6	-0.205,-0.205			    6,6			  e	        	   54/83	K,G,T,F,S,Q,N,H,D
 685	   K	 0.428		  2	 0.428, 0.428			    2,2			  e	        	   54/83	R,I,N,Q,L,D,H,G,K,E
 686	   W	-0.566		  8	-0.566,-0.566			    8,8			  b	        	   54/83	W,Y
 687	   K	-0.220		  6	-0.220,-0.220			    6,6			  e	        	   54/83	H,Q,T,E,V,R,K
 688	   I	-0.129		  6	-0.129,-0.129			    6,6			  e	        	   54/83	M,K,V,E,T,Q,L,Y,I,R
 689	   A	-0.247		  6	-0.247,-0.247			    6,6			  b	        	   54/83	A,F,M,L,V,I
 690	   E	-0.549		  8	-0.549,-0.549			    8,8			  e	       f	   54/83	K,G,E,Q,S,A,D
 691	   F	 0.725		  1	 0.725, 0.725			    1,1			  b	        	   54/83	Y,R,I,Q,D,H,L,W,V,T,F,M
 692	   S	-0.067		  5	-0.067,-0.067			    5,5			  e	        	   54/83	P,H,I,Y,S,A,F,E,T,V,K,G
 693	   F	-0.763		  9	-0.763,-0.763			    9,9			  b	       s	   54/83	F
 694	   N	-0.285		  7	-0.285,-0.285			    7,7			  e	        	   54/83	D,H,N,Q,I,Y,A,T,E,K
 695	   T	-0.409		  7	-0.409,-0.409			    7,7			  e	        	   57/83	P,L,I,A,S,K,T,V
 696	   F	 0.469		  2	 0.469, 0.469			    2,2			  e	        	   57/83	I,R,N,Q,P,L,G,V,A,S,F,M
 697	   N	 0.249		  4	 0.249, 0.249			    4,4			  e	        	   57/83	N,P,D,K,G,E,T,V,A,S
 698	   N	-0.197		  6	-0.197,-0.197			    6,6			  e	        	   57/83	D,H,Q,N,R,I,Y,S,V,E,K
 699	   P	-0.237		  6	-0.237,-0.237			    6,6			  e	        	   56/83	I,V,L,P,N,S,A
 700	   E	-0.241		  6	-0.241,-0.241			    6,6			  e	        	   54/83	S,A,G,E,T,Q,N,D
 701	   Y	 0.794		  1	 0.794, 0.794			    1,1			  e	        	   53/83	Y,I,R,N,Q,H,L,D,K,E,S
 702	   F	-0.321		  7	-0.321,-0.321			    7,7			  b	        	   48/83	A,N,F,E,V,I,Y
 703	   K	 0.386		  3	 0.386, 0.386			    3,3			  e	        	   53/83	S,G,K,T,Q,N,W,H,L,D,Y,R
 704	   I	 0.785		  1	 0.785, 0.785			    1,1			  e	        	   53/83	Q,N,H,D,Y,I,R,F,S,A,G,K,E,T
 705	   I	-0.072		  5	-0.072,-0.072			    5,5			  b	        	   53/83	V,I,L,F
 706	   G	 0.480		  2	 0.480, 0.480			    2,2			  b	        	   53/83	L,Q,N,C,I,R,Y,A,E,T,G
 707	   L	-0.250		  6	-0.250,-0.250			    6,6			  b	        	   53/83	F,L,V,I
 708	   K	 0.998		  1	 0.998, 0.998			    1,1			  e	        	   50/83	F,S,E,T,G,K,H,L,D,Q,N,R,I
 709	   N	-0.469		  8	-0.469,-0.469			    8,8			  e	       f	   41/83	G,K,T,S,A,N
 710	   N	 0.167		  4	 0.167, 0.167			    4,4			  e	        	   51/83	K,G,E,T,V,S,A,F,I,N,Q,H
 711	   G	-0.054		  5	-0.054,-0.054			    5,5			  e	        	   51/83	Q,N,H,L,D,I,S,G,V
 712	   N	-0.300		  7	-0.300,-0.300			    7,7			  e	        	   53/83	E,T,G,K,A,S,R,N
 713	   A	 0.643		  1	 0.643, 0.643			    1,1			  e	        	   53/83	T,V,G,K,S,A,R,I,D,L,N,Q
 714	   N	 0.129		  4	 0.129, 0.129			    4,4			  e	        	   53/83	N,Q,P,D,I,R,A,S,G,T,E
 715	   L	-0.563		  8	-0.563,-0.563			    8,8			  b	        	   53/83	I,V,L,M
 716	   H	-0.212		  6	-0.212,-0.212			    6,6			  b	        	   53/83	Y,E,N,S,Q,L,H
 717	   F	-0.116		  6	-0.116,-0.116			    6,6			  b	        	   53/83	F,L,M,V,I
 718	   D	-0.728		  9	-0.728,-0.728			    9,9			  e	       f	   53/83	D,N
 719	   D	-0.570		  8	-0.570,-0.570			    8,8			  e	       f	   53/83	N,D,K,E
 720	   V	-0.388		  7	-0.388,-0.388			    7,7			  b	        	   53/83	V,I,L,A
 721	   S	-0.475		  8	-0.475,-0.475			    8,8			  b	        	   53/83	M,L,A,S,F,T,V
 722	   V	-0.483		  8	-0.483,-0.483			    8,8			  b	        	   53/83	V,I,L
 723	   I	-0.397		  7	-0.397,-0.397			    7,7			  b	        	   53/83	S,Q,L,K,T,I,V
 724	   E	-0.547		  8	-0.547,-0.547			    8,8			  e	       f	   53/83	K,E,Q
 725	   W	-0.553		  8	-0.553,-0.553			    8,8			  b	        	   52/83	W,L,F
 726	   K	 0.244		  4	 0.244, 0.244			    4,4			  e	        	   49/83	A,S,M,K,G,T,E,Q,N,Y,R
 727	   T	 0.270		  3	 0.270, 0.270			    3,3			  e	        	   44/83	T,E,K,A,S,R,P,Q,N
 728	   N	-0.025		  5	-0.025,-0.025			    5,5			  e	        	   40/83	T,E,G,A,S,I,Y,P,N
 729	   E	-0.531		  8	-0.531,-0.531			    8,8			  e	       f	   37/83	E,V,I,Q,D
 730	   N	-0.298		  7	-0.298,-0.298			    7,7			  e	        	   36/83	D,N,I,K
 731	   L	 0.054		  5	 0.054, 0.054			    5,5			  b	        	   35/83	I,T,K,L,W,F
 732	   Q	 0.275		  3	 0.275, 0.275			    3,3			  e	        	   35/83	S,A,E,V,K,D,L,N,Q,I
 733	   K	-0.079		  5	-0.079,-0.079			    5,5			  e	        	   35/83	I,R,D,N,Q,E,G,K
 734	   K	 0.273		  3	 0.273, 0.273			    3,3			  e	        	   35/83	M,A,S,V,T,E,G,K,L,N,I
 735	   H	-0.580		  8	-0.580,-0.580			    8,8			  e	       f	   35/83	H,I,G
 736	   I	 0.264		  3	 0.264, 0.264			    3,3			  e	        	   35/83	K,G,V,T,A,S,I,R,Q,N
 737	   F	 0.276		  3	 0.276, 0.276			    3,3			  b	        	   35/83	F,L,M,I,V,E
 738	   E	-0.127		  6	-0.127,-0.127			    6,6			  e	        	   35/83	R,D,G,K,E,T,S,A
 739	   K	 0.382		  3	 0.382, 0.382			    3,3			  e	        	   35/83	Q,N,H,R,S,G,K,V,T,E
 740	   W	-0.215		  6	-0.215,-0.215			    6,6			  b	        	   32/83	T,C,D,W,F
 741	   S	 0.681		  1	 0.681, 0.681			    1,1			  e	        	   32/83	K,V,T,F,S,Q,N,W,D,H
 742	   F	 0.816		  1	 0.816, 0.816			    1,1			  e	        	   30/83	I,Y,P,W,T,V,K,S,A,F
 743	   G	 1.647		  1	 1.647, 1.647			    1,1			  e	        	   29/83	S,A,M,K,G,V,E,N,D,P,Y,R
 744	   S	 6.854		  1	 6.854, 6.854			    1,1			  e	        	   13/83	I,D,L,P,N,G,A,S
 745	   N	 0.553		  2	 0.553, 0.553			    2,2			  e	        	   15/83	D,N,R,Y,M,S,G,K
 746	   D	 6.854		  1	 6.854, 6.854			    1,1			  e	        	   17/83	A,S,G,K,D,L,Q,N,I,Y
 747	   E	 3.230		  1	 3.230, 3.230			    1,1			  e	        	   18/83	V,E,G,F,S,D,P,N
 748	   M	 1.646		  1	 1.646, 1.646			    1,1			  e	        	   30/83	R,Q,N,D,L,P,G,K,T,F,S,M
 749	   V	 0.219		  4	 0.219, 0.219			    4,4			  b	        	   32/83	I,V,L
 750	   I	 0.587		  2	 0.587, 0.587			    2,2			  e	        	   32/83	I,Y,H,D,Q,N,T,E,K,G,A,S
 751	   G	 0.276		  3	 0.276, 0.276			    3,3			  e	        	   32/83	K,G,E,Q,S,N
 752	   A	 0.031		  5	 0.031, 0.031			    5,5			  b	        	   32/83	A,L,G,V,I
 753	   T	-0.252		  6	-0.252,-0.252			    6,6			  e	        	   32/83	F,S,A,K,V,T,D,Y
 754	   F	-0.381		  7	-0.381,-0.381			    7,7			  b	        	   32/83	L,F
 755	   T	-0.116		  6	-0.116,-0.116			    6,6			  e	        	   32/83	N,P,D,H,Y,S,K,T
 756	   R	-0.081		  5	-0.081,-0.081			    5,5			  e	        	   32/83	K,V,R,N,L,H
 757	   V	 0.068		  5	 0.068, 0.068			    5,5			  e	        	   33/83	V,E,F,A,R,I,L,D,N
 758	   P	-0.472		  8	-0.472,-0.472			    8,8			  e	       f	   33/83	N,A,P,K
 759	   S	-0.021		  5	-0.021,-0.021			    5,5			  e	        	   33/83	N,D,P,I,R,A,S,K,E,T
 760	   S	 0.063		  5	 0.063, 0.063			    5,5			  e	        	   32/83	A,S,G,T,V,Q,Y,I,R
 761	   K	-0.053		  5	-0.053,-0.053			    5,5			  e	        	   32/83	I,D,P,N,V,T,K,S
 762	   I	-0.026		  5	-0.026,-0.026			    5,5			  b	        	   31/83	C,I,V,L,W
 763	   R	-0.242		  6	-0.242,-0.242			    6,6			  e	        	   31/83	I,R,N,Q,D,K,E,M
 764	   Y	-0.763		  9	-0.763,-0.763			    9,9			  b	       s	   31/83	Y
 765	   Q	-0.579		  8	-0.579,-0.579			    8,8			  e	       f	   31/83	K,T,E,Q
 766	   W	 0.543		  2	 0.543, 0.543			    2,2			  b	        	   31/83	I,V,M,W,L,S
 767	   K	 0.133		  4	 0.133, 0.133			    4,4			  e	        	   31/83	R,L,D,Q,V,E,K,S
 768	   I	-0.141		  6	-0.141,-0.141			    6,6			  b	        	   31/83	W,Y,I,R,F,G,V,T
 769	   N	-0.180		  6	-0.180,-0.180			    6,6			  e	        	   30/83	T,E,V,N,Q,L,D
 770	   G	-0.311		  7	-0.311,-0.311			    7,7			  e	        	   30/83	G,R,N,D
 771	   R	 0.095		  4	 0.095, 0.095			    4,4			  e	        	   30/83	E,T,V,G,K,S,R,P,D,L,N
 772	   L	 0.800		  1	 0.800, 0.800			    1,1			  e	        	   27/83	F,M,W,D,L,G,V
 773	   G	 0.845		  1	 0.845, 0.845			    1,1			  e	        	   28/83	S,V,T,E,K,G,H,D
 774	   S	 0.730		  1	 0.730, 0.730			    1,1			  e	        	   28/83	V,E,K,G,S,W,D,P,N
 775	   I	-0.340		  7	-0.340,-0.340			    7,7			  b	        	   30/83	G,I,V,F,L,D,P
 776	   I	 0.744		  1	 0.744, 0.744			    1,1			  e	        	   30/83	S,K,G,T,V,Q,P,L,D,I,R
 777	   P	 1.024		  1	 1.024, 1.024			    1,1			  e	        	   30/83	P,D,N,Q,T,V,G,S
 778	   A	 0.231		  4	 0.231, 0.231			    4,4			  e	        	   30/83	I,D,L,N,V,K,F,S,A
 779	   P	 0.574		  2	 0.574, 0.574			    2,2			  e	        	   29/83	N,D,P,Y,R,S,A,M,V
 780	   P	 1.114		  1	 1.114, 1.114			    1,1			  e	        	   30/83	A,S,M,K,E,V,N,Q,P,D,Y,I
 781	   L	 0.316		  3	 0.316, 0.316			    3,3			  e	        	   30/83	T,E,I,V,G,P,L
 782	   D	-0.258		  7	-0.258,-0.258			    7,7			  e	        	   30/83	K,E,T,I,V,D,H
 783	   A	 0.413		  3	 0.413, 0.413			    3,3			  e	        	   30/83	N,L,D,I,R,A,S,T,E
 784	   N	-0.210		  6	-0.210,-0.210			    6,6			  e	        	   30/83	D,Q,N,Y,F,S,E,T
 785	   G	-0.528		  8	-0.528,-0.528			    8,8			  e	       f	   30/83	G,D,S
 786	   K	 0.016		  5	 0.016, 0.016			    5,5			  e	        	   29/83	N,Q,L,I,K,E,T,V
 787	   R	-0.380		  7	-0.380,-0.380			    7,7			  e	        	   29/83	G,R,I,Q,S
 788	   T	 1.988		  1	 1.988, 1.988			    1,1			  e	        	   30/83	I,Y,L,T,V,K,S,F
 789	   V	-0.078		  5	-0.078,-0.078			    5,5			  b	        	   30/83	L,M,I,V,Y,G
 790	   T	 0.399		  3	 0.399, 0.399			    3,3			  e	        	   29/83	R,N,D,H,P,G,K,T,E,S
 791	   Y	 0.212		  4	 0.212, 0.212			    4,4			  b	        	   27/83	I,Y,K,L,F
 792	   G	 0.736		  1	 0.736, 0.736			    1,1			  e	        	   27/83	D,L,H,A,S,T,K,G
 793	   S	 0.728		  1	 0.728, 0.728			    1,1			  e	        	   25/83	P,D,L,Q,E,T,K,S,A
 794	   I	 0.892		  1	 0.892, 0.892			    1,1			  e	        	   26/83	I,V,R,Y,D,L,F
 795	   T	-0.174		  6	-0.174,-0.174			    6,6			  e	        	   27/83	N,S,F,P,T,E,I
 796	   A	 0.301		  3	 0.301, 0.301			    3,3			  e	        	   27/83	I,R,Y,H,P,N,T,G,A
 797	   I	 0.683		  1	 0.683, 0.683			    1,1			  e	        	   27/83	S,N,D,G,I,T
 798	   T	 0.392		  3	 0.392, 0.392			    3,3			  e	        	   29/83	N,Q,P,L,D,I,S,G,K,T,E
 799	   P	 0.392		  3	 0.392, 0.392			    3,3			  e	        	   30/83	V,T,G,K,A,S,R,D,L,P,N
 800	   M	 0.418		  3	 0.418, 0.418			    3,3			  b	        	   29/83	P,L,Y,I,F,M,G,V
 801	   E	 0.288		  3	 0.288, 0.288			    3,3			  e	        	   29/83	Q,R,I,A,S,V,T,E,G
 802	   L	-0.170		  6	-0.170,-0.170			    6,6			  b	        	   29/83	V,I,L,P
 803	   Y	-0.317		  7	-0.317,-0.317			    7,7			  b	        	   30/83	N,A,F,Y
 804	   A	-0.654		  9	-0.654,-0.654			    9,9			  b	       s	   30/83	T,Q,A
 805	   V	-0.545		  8	-0.545,-0.545			    8,8			  b	        	   30/83	A,V,I
 806	   D	-0.175		  6	-0.175,-0.175			    6,6			  e	        	   30/83	V,K,Y,D,S,N
 807	   E	-0.213		  6	-0.213,-0.213			    6,6			  e	        	   30/83	E,K,G,D,Q,A
 808	   K	 0.180		  4	 0.180, 0.180			    4,4			  e	        	   30/83	K,G,P,D,L,H,N,Q,R
 809	   N	-0.471		  8	-0.471,-0.471			    8,8			  e	       f	   30/83	T,S,N,D,L
 810	   D	 0.017		  5	 0.017, 0.017			    5,5			  e	        	   30/83	N,P,D,E,R
 811	   N	-0.341		  7	-0.341,-0.341			    7,7			  e	        	   30/83	H,P,S,N,G,K,Y
 812	   L	-0.284		  7	-0.284,-0.284			    7,7			  b	        	   30/83	I,V,L,F,Q
 813	   K	-0.660		  9	-0.660,-0.660			    9,9			  e	       f	   30/83	K,R,E
 814	   V	-0.515		  8	-0.515,-0.515			    8,8			  b	        	   29/83	A,M,T,I,V
 815	   K	-0.523		  8	-0.523,-0.523			    8,8			  e	       f	   29/83	E,K,Q,A,N
 816	   V	 0.102		  4	 0.102, 0.102			    4,4			  b	        	   29/83	L,E,V,I
 817	   A	-0.370		  7	-0.370,-0.370			    7,7			  e	        	   27/83	T,A,N,Q
 818	   E	-0.350		  7	-0.350,-0.350			    7,7			  e	        	   27/83	E,V,Q,H,D
 819	   L	 1.399		  1	 1.399, 1.399			    1,1			  e	        	   14/83	F,K,H,L,W,N,R,Y
 820	   G	 2.172		  1	 2.172, 2.172			    1,1			  e	        	   13/83	D,N,Q,I,Y,S,E,G
 821	   E	 0.214		  4	 0.214, 0.214			    4,4			  e	        	    8/83	D,Q,R,E
 822	   S	 0.764		  1	 0.764, 0.764			    1,1			  e	        	    7/83	E,D,A,S,F
 823	   E	 0.731		  1	 0.731, 0.731			    1,1			  e	        	    8/83	Q,M,D,E,I
 824	   I	 1.241		  1	 1.241, 1.241			    1,1			  b	        	    7/83	T,I,V,Y,M,Q
 825	   E	 0.416		  3	 0.416, 0.416			    3,3			  e	        	    7/83	G,I,E,T
 826	   K	 0.128		  4	 0.128, 0.128			    4,4			  e	        	    7/83	K,E,S,D
 827	   V	 6.854		  1	 6.854, 6.854			    1,1			  e	        	    7/83	P,Q,A,V,E,Y
 828	   M	 0.853		  1	 0.853, 0.853			    1,1			  b	        	    7/83	V,A,Q,F,M,L
 829	   I	 0.795		  1	 0.795, 0.795			    1,1			  e	        	    7/83	V,I,K,H,S
 830	   D	 1.502		  1	 1.502, 1.502			    1,1			  e	        	    8/83	E,G,K,D,P,Q,S
 831	   A	 0.380		  3	 0.380, 0.380			    3,3			  e	        	    8/83	K,L,D,S,A
 832	   H	 0.101		  4	 0.101, 0.101			    4,4			  e	        	    8/83	A,W,D,H
 833	   K	 0.321		  3	 0.321, 0.321			    3,3			  e	        	    8/83	K,H,N,Q,F
 834	   F	 1.257		  1	 1.257, 1.257			    1,1			  b	        	    8/83	T,H,W,D,F
 835	   S	 0.844		  1	 0.844, 0.844			    1,1			  b	        	    8/83	A,S,L,D,I
 836	   G	 6.853		  1	 6.853, 6.853			    1,1			  e	        	    8/83	D,N,Q,T,G,K,S,F
 837	   W	 0.653		  1	 0.653, 0.653			    1,1			  b	        	    8/83	V,G,W,S
 838	   W	 1.780		  1	 1.780, 1.780			    1,1			  b	        	    8/83	V,I,W,A
 839	   Y	 6.854		  1	 6.854, 6.854			    1,1			  e	        	    8/83	K,Y,G,T,I,D,L
 840	   L	 2.229		  1	 2.229, 2.229			    1,1			  b	        	    8/83	M,L,S,E,V
 841	   S	 0.222		  4	 0.222, 0.222			    4,4			  e	        	    8/83	V,K,Y,P,S
 842	   E	 5.417		  1	 5.417, 5.417			    1,1			  e	        	    8/83	G,I,E,A,N
 843	   N	 6.854		  1	 6.854, 6.854			    1,1			  e	        	    8/83	I,G,K,W,P,N
 844	   P	 0.838		  1	 0.838, 0.838			    1,1			  e	        	    8/83	Q,N,S,P,G
 845	   N	 0.636		  1	 0.636, 0.636			    1,1			  e	        	    8/83	M,N,T,Y,G
 846	   L	 6.854		  1	 6.854, 6.854			    1,1			  e	        	    8/83	T,G,Y,H,L,Q
 847	   Y	 1.548		  1	 1.548, 1.548			    1,1			  e	        	    8/83	F,S,Y,R,V,E
 848	   S	 1.556		  1	 1.556, 1.556			    1,1			  e	        	    8/83	S,A,D,G,Y,K
 849	   G	 4.152		  1	 4.152, 4.152			    1,1			  e	        	    7/83	G,V,T,S,H,P
 850	   L	 4.069		  1	 4.069, 4.069			    1,1			  e	        	    7/83	V,I,N,S,L,D
 851	   S	 1.382		  1	 1.382, 1.382			    1,1			  e	        	    8/83	G,Y,N,S,P
 852	   L	 0.932		  1	 0.932, 0.932			    1,1			  b	        	    8/83	M,L,W,A,F,I
 853	   Y	 1.089		  1	 1.089, 1.089			    1,1			  e	        	    8/83	E,K,Y,G,H,Q
 854	   K	 0.588		  2	 0.588, 0.588			    2,2			  e	        	    8/83	K,F,A,N,M
 855	   L	 0.730		  1	 0.730, 0.730			    1,1			  e	        	    8/83	M,L,N,S,E
 856	   P	 1.265		  1	 1.265, 1.265			    1,1			  e	        	    8/83	N,D,P,K,Y,R
 857	   D	 1.624		  1	 1.624, 1.624			    1,1			  e	        	    8/83	S,D,R,I,V
 858	   I	 3.758		  1	 3.758, 3.758			    1,1			  e	        	    8/83	V,I,M,P,N
 859	   F	 2.642		  1	 2.642, 2.642			    1,1			  e	        	    8/83	F,N,D,L,K,V,R
 860	   Y	 2.034		  1	 2.034, 2.034			    1,1			  e	        	    8/83	Q,L,G,Y,R
 861	   N	-0.064		  5	-0.064,-0.064			    5,5			  e	        	    8/83	Y,V,N,S
 862	   N	 0.614		  1	 0.614, 0.614			    1,1			  e	        	    8/83	K,V,N,L,H
 863	   V	 0.816		  1	 0.816, 0.816			    1,1			  b	        	    8/83	H,L,Q,N,I,V
 864	   S	 0.991		  1	 0.991, 0.991			    1,1			  e	        	    8/83	C,E,T,Y,Q,S
 865	   S	 4.870		  1	 4.870, 4.870			    1,1			  e	        	    8/83	R,V,K,G,F,Q,S
 866	   Y	 0.077		  5	 0.077, 0.077			    5,5			  e	        	   17/83	N,L,H,Y,T
 867	   K	 0.062		  5	 0.062, 0.062			    5,5			  e	        	   16/83	L,V,G,K
 868	   I	 0.549		  2	 0.549, 0.549			    2,2			  e	        	   16/83	Q,D,L,G,Y,V,I
 869	   R	 0.209		  4	 0.209, 0.209			    4,4			  e	        	   16/83	T,R,K,H,D,Q
 870	   V	 1.311		  1	 1.311, 1.311			    1,1			  e	        	   16/83	K,G,V,E,N,A,D
 871	   N	 0.241		  4	 0.241, 0.241			    4,4			  e	        	   15/83	L,S,N,T,I,R
 872	   G	 1.518		  1	 1.518, 1.518			    1,1			  e	        	   14/83	M,P,D,K,G,I,R
 873	   K	-0.137		  6	-0.137,-0.137			    6,6			  e	        	    9/83	Y,K,N,S,D
 874	   K	 6.854		  1	 6.854, 6.854			    1,1			  e	        	    7/83	G,K,F,S,N,D
 875	   V	 2.680		  1	 2.680, 2.680			    1,1			  e	        	    7/83	N,I,V,T,G
 876	   Q	-0.347		  7	-0.347,-0.347			    7,7			  e	        	    7/83	K,Q,L
 877	   T	 0.775		  1	 0.775, 0.775			    1,1			  e	        	    7/83	S,Q,P,T,R
 878	   V	 0.498		  2	 0.498, 0.498			    2,2			  e	        	    7/83	L,S,V,G
 879	   S	-0.031		  5	-0.031,-0.031			    5,5			  e	        	    7/83	V,T,S,A
 880	   K	-0.274		  7	-0.274,-0.274			    7,7			  e	        	    7/83	R,E,K
 881	   P	 1.581		  1	 1.581, 1.581			    1,1			  e	        	    7/83	P,D,R,V,I
 882	   S	 0.979		  1	 0.979, 0.979			    1,1			  e	        	    6/83	T,R,I,K,S
 883	   P	 0.545		  2	 0.545, 0.545			    2,2			  e	        	    6/83	P,Y
 884	   F	 4.540		  1	 4.540, 4.540			    1,1			  e	        	    6/83	G,N,A,S,F
 885	   L	 0.031		  5	 0.031, 0.031			    5,5			  e	        	    7/83	I,K,D,L,N
 886	   F	 0.414		  3	 0.414, 0.414			    3,3			  e	        	    7/83	N,F,E,G,K
 887	   Q	 0.661		  1	 0.661, 0.661			    1,1			  e	        	    6/83	G,Q,N,L
 888	   I	 0.184		  4	 0.184, 0.184			    4,4			  e	        	    6/83	N,K,R,I
 889	   T	 6.853		  1	 6.853, 6.853			    1,1			  e	        	    6/83	R,T,K,L,M,A
 890	   F	 1.358		  1	 1.358, 1.358			    1,1			  e	        	    7/83	K,E,F,H
 891	   N	 0.895		  1	 0.895, 0.895			    1,1			  e	        	    7/83	I,V,D,L,N
 892	   L	-0.583		  8	-0.583,-0.583			    8,8			  b	        	    7/83	N,L
 893	   K	 1.712		  1	 1.712, 1.712			    1,1			  e	        	    7/83	F,Q,L,K,I
 894	   N	 0.542		  2	 0.542, 0.542			    2,2			  e	        	    7/83	K,N,L
 895	   P	-0.329		  7	-0.329,-0.329			    7,7			  e	        	    7/83	A,P,E
 896	   N	-0.309		  7	-0.309,-0.309			    7,7			  e	        	    7/83	N,F,Y
 897	   G	-0.577		  8	-0.577,-0.577			    8,8			  e	       f	    7/83	N,G
 898	   G	 1.268		  1	 1.268, 1.268			    1,1			  e	        	    7/83	S,L,G,E
 899	   T	 0.044		  5	 0.044, 0.044			    5,5			  e	        	    7/83	I,T,G
 900	   Y	 0.656		  1	 0.656, 0.656			    1,1			  e	        	    7/83	N,Q,Y,K,R
 901	   P	 0.157		  4	 0.157, 0.157			    4,4			  e	        	    6/83	P,V,I
 902	   T	 1.322		  1	 1.322, 1.322			    1,1			  e	        	    6/83	A,S,T,G,K
 903	   K	 0.804		  1	 0.804, 0.804			    1,1			  e	        	    6/83	L,E,R,K
 904	   D	 0.670		  1	 0.670, 0.670			    1,1			  e	        	    6/83	G,D,N
 905	   A	 0.123		  4	 0.123, 0.123			    4,4			  b	        	    6/83	V,N,A,S
 906	   S	 0.249		  4	 0.249, 0.249			    4,4			  e	        	    6/83	K,R,S,D
 907	   V	-0.149		  6	-0.149,-0.149			    6,6			  b	        	    6/83	I,V,L
 908	   E	-0.549		  8	-0.549,-0.549			    8,8			  e	       f	    6/83	E,K
 909	   L	 0.415		  3	 0.415, 0.415			    3,3			  b	        	    6/83	I,L,A
 910	   W	-0.221		  6	-0.221,-0.221			    6,6			  b	        	    6/83	F,W
 911	   A	-0.531		  8	-0.531,-0.531			    8,8			  b	        	    6/83	A,G
 912	   T	-0.236		  6	-0.236,-0.236			    6,6			  b	        	    6/83	I,V,T
 913	   V	 0.033		  5	 0.033, 0.033			    5,5			  b	        	    6/83	V,L,D
 914	   G	 2.488		  1	 2.488, 2.488			    1,1			  e	        	    6/83	G,P,N,S,Q
 915	   G	-0.529		  8	-0.529,-0.529			    8,8			  e	       f	    6/83	N,G
 916	   K	-0.206		  6	-0.206,-0.206			    6,6			  e	        	    6/83	N,G,K
 917	   D	 0.039		  5	 0.039, 0.039			    5,5			  e	        	    6/83	H,D,K
 918	   L	 2.341		  1	 2.341, 2.341			    1,1			  e	        	    6/83	E,I,D,L,F
 919	   K	 6.854		  1	 6.854, 6.854			    1,1			  e	        	    6/83	K,M,L,A
 920	   V	-0.510		  8	-0.510,-0.510			    8,8			  e	       f	    6/83	V,K
 921	   L	-0.250		  6*	-0.250,-0.250			    6,6			  b	        	    5/83	V,L
 922	   H	 6.854		  1*	 6.854, 6.854			    1,1			  e	        	    4/83	L,H,T,E
 923	   K	-0.115		  6*	-0.115,-0.115			    6,6			  e	        	    4/83	D,K
 924	   W	 0.687		  1*	 0.687, 0.687			    1,1			  e	        	    4/83	W,K
 925	   I	-0.013		  5*	-0.013,-0.013			    5,5			  e	        	    3/83	I,T
 926	   Q	-0.763		  9*	-0.763,-0.763			    9,9			  e	       f	    1/83	Q
 927	   K	-0.107		  6*	-0.107,-0.107			    6,6			  e	        	    1/83	K
 928	   S	-0.762		  9*	-0.762,-0.762			    9,9			  b	       s	    1/83	S
 929	   D	 0.596		  1*	 0.596, 0.596			    1,1			  e	        	    1/83	D
 930	   V	 0.574		  2*	 0.574, 0.574			    2,2			  b	        	    1/83	V
 931	   M	-0.763		  9*	-0.763,-0.763			    9,9			  b	       s	    1/83	M
 932	   Y	-0.051		  5*	-0.051,-0.051			    5,5			  b	        	    1/83	Y
 933	   S	-0.762		  9*	-0.762,-0.762			    9,9			  e	       f	    1/83	S
 934	   Q	-0.763		  9*	-0.763,-0.763			    9,9			  e	       f	    1/83	Q
 935	   T	-0.144		  6*	-0.144,-0.144			    6,6			  e	        	    1/83	T
 936	   N	-0.006		  5*	-0.006,-0.006			    5,5			  e	        	    1/83	N
 937	   N	-0.006		  5*	-0.006,-0.006			    5,5			  e	        	    1/83	N


*Below the confidence cut-off - The calculations for this site were performed on less than 6 non-gaped homologue sequences,
or the confidence interval for the estimated score is equal to- or larger than- 4 color grades.
