# Supplementary material for: Structural and functional insights into the first Bacillus thuringiensis vegetative insecticidal protein of the Vpb4 fold, active against western corn rootworm
Source: PLoS One. 2021 Dec 20;16(12):e0260532. doi: 10.1371/journal.pone.0260532 (PMC8687597; doi:10.1371/journal.pone.0260532)
Supplement: S3 File — (XLSX) [file pone.0260532.s011.xlsx]

## Sheet: Raw data
1-23-2020 Vpb4Da2(637153866802724153)	Chrom.1		Chrom.1				1-24-2020 001 Processed Vpb4Da2(637154589676025844)	Chrom.1		Chrom.1
	UV 1_280		Injection					UV 1_280		Injection
	min	mAU	min	Injection				min	mAU	min	Injection
	-1.065	-9.83931	0					-1.065	0.027761	0
	-1.06333	-9.83931	0.026667					-1.06333	0.027761	0.046667
	-1.06167	-9.83905						-1.06167	0.027761
	-1.06	-9.83879						-1.06	0.027761
	-1.05833	-9.83853						-1.05833	0.027761
	-1.05667	-9.83827						-1.05667	0.027761
	-1.055	-9.83802						-1.055	0.027761
	-1.05333	-9.83672						-1.05333	0.031861
	-1.05167	-9.83578						-1.05167	0.072858
	-1.05	-9.83483						-1.05	0.113903
	-1.04833	-9.83388						-1.04833	0.155566
	-1.04667	-9.83294						-1.04667	0.220799
	-1.045	-9.83295						-1.045	0.38146
	-1.04333	-9.83308						-1.04333	0.542394
	-1.04167	-9.83329						-1.04167	0.703706
	-1.04	-9.83389						-1.04	0.86524
	-1.03833	-9.8348						-1.03833	1.02669
	-1.03667	-9.84573						-1.03667	1.18867
	-1.035	-9.84453						-1.035	1.35075
	-1.03333	-9.84397						-1.03333	1.51229
	-1.03167	-9.84271						-1.03167	1.67315
	-1.03	-9.84205						-1.03	1.8341
	-1.02833	-9.84065						-1.02833	1.99521
	-1.02667	-9.84022						-1.02667	2.15666
	-1.025	-9.84019						-1.025	2.31844
	-1.02333	-9.84049						-1.02333	2.47999
	-1.02167	-9.84089						-1.02167	2.64202
	-1.02	-9.84067						-1.02	2.80394
	-1.01833	-9.84231						-1.01833	2.96595
	-1.01667	-9.84572						-1.01667	3.12757
	-1.015	-9.8485						-1.015	3.28921
	-1.01333	-9.85156						-1.01333	3.45087
	-1.01167	-9.8542						-1.01167	3.61282
	-1.01	-9.85715						-1.01	3.77396
	-1.00833	-9.86022						-1.00833	3.93532
	-1.00667	-9.86296						-1.00667	4.09711
	-1.005	-9.86512						-1.005	4.25938
	-1.00333	-9.86847						-1.00333	4.42107
	-1.00167	-9.87119						-1.00167	4.5832
	-1	-9.87351						-1	4.74496
	-0.998333	-9.87578						-0.998333	4.90736
	-0.996667	-9.87863						-0.996667	5.0695
	-0.995	-9.88123						-0.995	5.23035
	-0.993333	-9.88446						-0.993333	5.39081
	-0.991667	-9.88739						-0.991667	5.54963
	-0.99	-9.89013						-0.99	5.70727
	-0.988333	-9.89273						-0.988333	5.8635
	-0.986667	-9.89573						-0.986667	6.01741
	-0.985	-9.89853						-0.985	6.15509
	-0.983333	-9.90114						-0.983333	6.30467
	-0.981667	-9.90418						-0.981667	6.45275
	-0.98	-9.90775						-0.98	7.99867
	-0.978333	-9.91088						-0.978333	7.99971
	-0.976667	-9.91419						-0.976667	8.00004
	-0.975	-9.91757						-0.975	8.00062
	-0.973333	-9.92055						-0.973333	8.00082
	-0.971667	-9.9242						-0.971667	8.00024
	-0.97	-9.87908						-0.97	7.99993
	-0.968333	-9.87928						-0.968333	7.99847
	-0.966667	-9.87912						-0.966667	7.99669
	-0.965	-9.87937						-0.965	7.99333
	-0.963333	-9.87889						-0.963333	7.98825
	-0.961667	-9.87895						-0.961667	7.98128
	-0.96	-9.87905						-0.96	7.97201
	-0.958333	-9.87949						-0.958333	7.9624
	-0.956667	-9.88058						-0.956667	7.94938
	-0.955	-9.88174						-0.955	7.93616
	-0.953333	-9.88333						-0.953333	7.92331
	-0.951667	-9.88598						-0.951667	7.9094
	-0.95	-9.88887						-0.95	7.89486
	-0.948333	-9.89311						-0.948333	7.87924
	-0.946667	-9.89663						-0.946667	7.86279
	-0.945	-9.90114						-0.945	7.84741
	-0.943333	-9.90423						-0.943333	7.83097
	-0.941667	-9.90865						-0.941667	7.81507
	-0.94	-9.9125						-0.94	7.79891
	-0.938333	-9.91773						-0.938333	7.78306
	-0.936667	-9.92188						-0.936667	-0.016356
	-0.935	-9.92516						-0.935	-0.032795
	-0.933333	-9.9297						-0.933333	-0.049027
	-0.931667	-9.93527						-0.931667	-0.064942
	-0.93	-9.94057						-0.93	-0.080885
	-0.928333	-9.94512						-0.928333	-0.096624
	-0.926667	-0.004049						-0.926667	-0.113596
	-0.925	-0.009083						-0.925	-0.129918
	-0.923333	-0.015129						-0.923333	-0.146108
	-0.921667	-0.02035						-0.921667	-0.161962
	-0.92	-0.025958						-0.92	-0.177687
	-0.918333	-0.030681						-0.918333	-0.194297
	-0.916667	-0.036649						-0.916667	-0.210973
	-0.915	-0.042571						-0.915	-0.227445
	-0.913333	-0.048335						-0.913333	-0.243258
	-0.911667	-0.053759						-0.911667	-0.260715
	-0.91	-0.059633						-0.91	-0.277415
	-0.908333	-0.065229						-0.908333	-0.292736
	-0.906667	-0.07119						-0.906667	-0.309999
	-0.905	-0.07717						-0.905	-0.325953
	-0.903333	-0.082822						-0.903333	-0.342007
	-0.901667	-0.088329						-0.901667	-0.358268
	-0.9	-0.092984						-0.9	-0.374524
	-0.898333	-0.098005						-0.898333	-0.389921
	-0.896667	-0.103525						-0.896667	-0.405646
	-0.895	-0.108858						-0.895	-0.421458
	-0.893333	-0.115301						-0.893333	-0.437537
	-0.891667	-0.120357						-0.891667	-0.452879
	-0.89	-0.124792						-0.89	-0.468372
	-0.888333	-0.129994						-0.888333	-0.483304
	-0.886667	-0.134134						-0.886667	-0.49786
	-0.885	-0.137832						-0.885	-0.512597
	-0.883333	-0.142614						-0.883333	-0.526531
	-0.881667	-0.146886						-0.881667	-0.539901
	-0.88	-0.151318						-0.88	-0.550262
	-0.878333	-0.157443						-0.878333	-0.558609
	-0.876667	-0.162665						-0.876667	-0.565863
	-0.875	-0.166799						-0.875	-0.572441
	-0.873333	-0.17158						-0.873333	-0.574392
	-0.871667	-0.174302						-0.871667	-0.576913
	-0.87	-0.177451						-0.87	-0.579273
	-0.868333	-0.179553						-0.868333	-0.581384
	-0.866667	-0.181632						-0.866667	-0.582656
	-0.865	-0.181786						-0.865	-0.583734
	-0.863333	-0.183411						-0.863333	-0.584246
	-0.861667	-0.183501						-0.861667	-0.585532
	-0.86	-0.185146						-0.86	-0.586774
	-0.858333	-0.184548						-0.858333	-0.587795
	-0.856667	-0.186036						-0.856667	-0.588131
	-0.855	-0.186531						-0.855	-0.589454
	-0.853333	-0.186409						-0.853333	-0.590416
	-0.851667	-0.187313						-0.851667	-0.590553
	-0.85	-0.188008						-0.85	-0.590744
	-0.848333	-0.187874						-0.848333	-0.591823
	-0.846667	-0.187977						-0.846667	-0.593044
	-0.845	-0.188242						-0.845	-0.593508
	-0.843333	-0.188194						-0.843333	-0.594728
	-0.841667	-0.188273						-0.841667	-0.595767
	-0.84	-0.186822						-0.84	-0.597008
	-0.838333	-0.18687						-0.838333	-0.597999
	-0.836667	-0.18607						-0.836667	-0.599381
	-0.835	-0.18574						-0.835	-0.599924
	-0.833333	-0.185677						-0.833333	-0.600422
	-0.831667	-0.185091						-0.831667	-0.601342
	-0.83	-0.183976						-0.83	-0.601977
	-0.828333	-0.183227						-0.828333	-0.602166
	-0.826667	-0.181973						-0.826667	-0.602957
	-0.825	-0.181448						-0.825	-0.604676
	-0.823333	-0.181252						-0.823333	-0.606081
	-0.821667	-0.181781						-0.821667	-0.607498
	-0.82	-0.18121						-0.82	-0.608821
	-0.818333	-0.180706						-0.818333	-0.609629
	-0.816667	-0.180502						-0.816667	-0.61037
	-0.815	-0.180485						-0.815	-0.612005
	-0.813333	-0.179812						-0.813333	-0.613028
	-0.811667	-0.179022						-0.811667	-0.614812
	-0.81	-0.178638						-0.81	-0.616882
	-0.808333	-0.17895						-0.808333	-0.619495
	-0.806667	-0.17896						-0.806667	-0.621963
	-0.805	-0.178717						-0.805	-0.624246
	-0.803333	-0.18054						-0.803333	-0.627089
	-0.801667	-0.181618						-0.801667	-0.629294
	-0.8	-0.182689						-0.8	-0.630849
	-0.798333	-0.184014						-0.798333	-0.631718
	-0.796667	-0.184669						-0.796667	-0.633943
	-0.795	-0.183806						-0.795	-0.637028
	-0.793333	-0.183927						-0.793333	-0.638819
	-0.791667	-0.184706						-0.791667	-0.640132
	-0.79	-0.184456						-0.79	-0.644499
	-0.788333	-0.185101						-0.788333	-0.646682
	-0.786667	-0.185457						-0.786667	-0.648268
	-0.785	-0.185476						-0.785	-0.649804
	-0.783333	-0.185515						-0.783333	-0.651339
	-0.781667	-0.185521						-0.781667	-0.653212
	-0.78	-0.185406						-0.78	-0.655202
	-0.778333	-0.186697						-0.778333	-0.656494
	-0.776667	-0.187169						-0.776667	-0.657438
	-0.775	-0.188188						-0.775	-0.658418
	-0.773333	-0.188158						-0.773333	-0.66031
	-0.771667	-0.187991						-0.771667	-0.660778
	-0.77	-0.188934						-0.77	-0.661415
	-0.768333	-0.189219						-0.768333	-0.662544
	-0.766667	-0.188446						-0.766667	-0.66317
	-0.765	-0.187207						-0.765	-0.663108
	-0.763333	-0.186051						-0.763333	-0.663213
	-0.761667	-0.184842						-0.761667	-0.663673
	-0.76	-0.184452						-0.76	-0.663179
	-0.758333	-0.183153						-0.758333	-0.663252
	-0.756667	-0.182482						-0.756667	-0.663246
	-0.755	-0.181661						-0.755	-0.663014
	-0.753333	-0.180426						-0.753333	-0.663026
	-0.751667	-0.179663						-0.751667	-0.663098
	-0.75	-0.178275						-0.75	-0.662623
	-0.748333	-0.17631						-0.748333	-0.661553
	-0.746667	-0.17567						-0.746667	-0.661495
	-0.745	-0.174357						-0.745	-0.661023
	-0.743333	-0.173748						-0.743333	-0.660705
	-0.741667	-0.172811						-0.741667	-0.65968
	-0.74	-0.171028						-0.74	-0.658474
	-0.738333	-0.167964						-0.738333	-0.657774
	-0.736667	-0.165565						-0.736667	-0.657172
	-0.735	-0.162924						-0.735	-0.657462
	-0.733333	-0.159172						-0.733333	-0.656384
	-0.731667	-0.154375						-0.731667	-0.655422
	-0.73	-0.148863						-0.73	-0.654241
	-0.728333	-0.144189						-0.728333	-0.652645
	-0.726667	-0.137248						-0.726667	-0.650764
	-0.725	-0.131575						-0.725	-0.648651
	-0.723333	-0.125278						-0.723333	-0.645413
	-0.721667	-0.11795						-0.721667	-0.642403
	-0.72	-0.110769						-0.72	-0.637112
	-0.718333	-0.104282						-0.718333	-0.631807
	-0.716667	-0.09756						-0.716667	-0.626721
	-0.715	-0.090887						-0.715	-0.620672
	-0.713333	-0.084833						-0.713333	-0.613507
	-0.711667	-0.079243						-0.711667	-0.604958
	-0.71	-0.073481						-0.71	-0.595545
	-0.708333	-0.067303						-0.708333	-0.584995
	-0.706667	-0.059745						-0.706667	-0.572189
	-0.705	-0.050376						-0.705	-0.559436
	-0.703333	-0.040359						-0.703333	-0.545748
	-0.701667	-0.029587						-0.701667	-0.530916
	-0.7	-0.017116						-0.7	-0.513872
	-0.698333	-0.004732						-0.698333	-0.49679
	-0.696667	0.009394						-0.696667	-0.479349
	-0.695	0.025909						-0.695	-0.461607
	-0.693333	0.043522						-0.693333	-0.442692
	-0.691667	0.060247						-0.691667	-0.424443
	-0.69	0.07719						-0.69	-0.404709
	-0.688333	0.096033						-0.688333	-0.385614
	-0.686667	0.115497						-0.686667	-0.365475
	-0.685	0.13442						-0.685	-0.345135
	-0.683333	0.153019						-0.683333	-0.324215
	-0.681667	0.17068						-0.681667	-0.301962
	-0.68	0.188444						-0.68	-0.27867
	-0.678333	0.206869						-0.678333	-0.255203
	-0.676667	0.225176						-0.676667	-0.231787
	-0.675	0.243341						-0.675	-0.209142
	-0.673333	0.261271						-0.673333	-0.186802
	-0.671667	0.279196						-0.671667	-0.164576
	-0.67	0.297155						-0.67	-0.142726
	-0.668333	0.315427						-0.668333	-0.120826
	-0.666667	0.334933						-0.666667	-0.099048
	-0.665	0.353178						-0.665	-0.078377
	-0.663333	0.372276						-0.663333	-0.057027
	-0.661667	0.390577						-0.661667	-0.035805
	-0.66	0.410055						-0.66	-0.014331
	-0.658333	0.427853						-0.658333	0.006124
	-0.656667	0.446162						-0.656667	0.025981
	-0.655	0.465066						-0.655	0.046208
	-0.653333	0.482502						-0.653333	0.067199
	-0.651667	0.499924						-0.651667	0.088095
	-0.65	0.517389						-0.65	0.107231
	-0.648333	0.533401						-0.648333	0.126597
	-0.646667	0.54896						-0.646667	0.14544
	-0.645	0.56438						-0.645	0.163617
	-0.643333	0.578339						-0.643333	0.182007
	-0.641667	0.592416						-0.641667	0.200038
	-0.64	0.605435						-0.64	0.215598
	-0.638333	0.617315						-0.638333	0.23244
	-0.636667	0.630787						-0.636667	0.246057
	-0.635	0.6433						-0.635	0.260984
	-0.633333	0.656158						-0.633333	0.273956
	-0.631667	0.66902						-0.631667	0.285877
	-0.63	0.680969						-0.63	0.298094
	-0.628333	0.692289						-0.628333	0.308035
	-0.626667	0.704001						-0.626667	0.317413
	-0.625	0.715667						-0.625	0.324208
	-0.623333	0.725576						-0.623333	0.329467
	-0.621667	0.733513						-0.621667	0.333063
	-0.62	0.740757						-0.62	0.336738
	-0.618333	0.745596						-0.618333	0.3382
	-0.616667	0.748785						-0.616667	0.337877
	-0.615	0.751461						-0.615	0.337482
	-0.613333	0.75128						-0.613333	0.336848
	-0.611667	0.750869						-0.611667	0.335503
	-0.61	0.748555						-0.61	0.332312
	-0.608333	0.746957						-0.608333	0.329246
	-0.606667	0.744371						-0.606667	0.326653
	-0.605	0.739444						-0.605	0.322711
	-0.603333	0.733415						-0.603333	0.316403
	-0.601667	0.72879						-0.601667	0.310461
	-0.6	0.722937						-0.6	0.303664
	-0.598333	0.717147						-0.598333	0.296327
	-0.596667	0.710173						-0.596667	0.287058
	-0.595	0.704399						-0.595	0.276902
	-0.593333	0.698528						-0.593333	0.267963
	-0.591667	0.690965						-0.591667	0.259323
	-0.59	0.683348						-0.59	0.250593
	-0.588333	0.676831						-0.588333	0.241974
	-0.586667	0.66918						-0.586667	0.233177
	-0.585	0.661849						-0.585	0.224684
	-0.583333	0.65234						-0.583333	0.215324
	-0.581667	0.643327						-0.581667	0.206946
	-0.58	0.634954						-0.58	0.198324
	-0.578333	0.625029						-0.578333	0.189181
	-0.576667	0.615575						-0.576667	0.180907
	-0.575	0.60694						-0.575	0.173023
	-0.573333	0.598634						-0.573333	0.165798
	-0.571667	0.587487						-0.571667	0.157228
	-0.57	0.576937						-0.57	0.148837
	-0.568333	0.565977						-0.568333	0.140639
	-0.566667	0.55397						-0.566667	0.132239
	-0.565	0.542376						-0.565	0.124503
	-0.563333	0.530551						-0.563333	0.117184
	-0.561667	0.519553						-0.561667	0.108357
	-0.56	0.508562						-0.56	0.100899
	-0.558333	0.497885						-0.558333	0.092172
	-0.556667	0.486389						-0.556667	0.08569
	-0.555	0.475378						-0.555	0.077138
	-0.553333	0.464276						-0.553333	0.069781
	-0.551667	0.453191						-0.551667	0.062311
	-0.55	0.442406						-0.55	0.055753
	-0.548333	0.430794						-0.548333	0.048715
	-0.546667	0.419124						-0.546667	0.040128
	-0.545	0.40938						-0.545	0.033317
	-0.543333	0.399709						-0.543333	0.025835
	-0.541667	0.389912						-0.541667	0.018978
	-0.54	0.379368						-0.54	0.012551
	-0.538333	0.368894						-0.538333	0.006377
	-0.536667	0.358025						-0.536667	-0.000833
	-0.535	0.349447						-0.535	-0.006582
	-0.533333	0.339741						-0.533333	-0.012564
	-0.531667	0.330586						-0.531667	-0.018128
	-0.53	0.323522						-0.53	-0.023812
	-0.528333	0.313806						-0.528333	-0.030223
	-0.526667	0.304974						-0.526667	-0.035742
	-0.525	0.295865						-0.525	-0.041491
	-0.523333	0.287469						-0.523333	-0.048455
	-0.521667	0.27916						-0.521667	-0.053893
	-0.52	0.271116						-0.52	-0.057863
	-0.518333	0.262631						-0.518333	-0.063153
	-0.516667	0.255004						-0.516667	-0.067945
	-0.515	0.247085						-0.515	-0.07394
	-0.513333	0.240998						-0.513333	-0.078281
	-0.511667	0.23249						-0.511667	-0.083403
	-0.51	0.226184						-0.51	-0.089379
	-0.508333	0.219541						-0.508333	-0.094016
	-0.506667	0.213372						-0.506667	-0.098592
	-0.505	0.206784						-0.505	-0.103959
	-0.503333	0.20084						-0.503333	-0.108616
	-0.501667	0.193536						-0.501667	-0.113948
	-0.5	0.187214						-0.5	-0.119727
	-0.498333	0.180188						-0.498333	-0.124085
	-0.496667	0.1731						-0.496667	-0.128721
	-0.495	0.16795						-0.495	-0.132538
	-0.493333	0.162127						-0.493333	-0.137887
	-0.491667	0.156106						-0.491667	-0.143468
	-0.49	0.14921						-0.49	-0.148189
	-0.488333	0.144503						-0.488333	-0.153174
	-0.486667	0.139443						-0.486667	-0.158622
	-0.485	0.13455						-0.485	-0.1635
	-0.483333	0.129668						-0.483333	-0.167176
	-0.481667	0.123746						-0.481667	-0.171703
	-0.48	0.118213						-0.48	-0.176482
	-0.478333	0.112554						-0.478333	-0.178948
	-0.476667	0.107371						-0.476667	-0.182789
	-0.475	0.10259						-0.475	-0.185663
	-0.473333	0.098154						-0.473333	-0.189557
	-0.471667	0.093456						-0.471667	-0.193643
	-0.47	0.088766						-0.47	-0.197591
	-0.468333	0.083937						-0.468333	-0.202676
	-0.466667	0.08023						-0.466667	-0.206905
	-0.465	0.077018						-0.465	-0.209361
	-0.463333	0.074058						-0.463333	-0.212261
	-0.461667	0.069853						-0.461667	-0.215294
	-0.46	0.064537						-0.46	-0.219167
	-0.458333	0.060018						-0.458333	-0.222077
	-0.456667	0.056357						-0.456667	-0.225061
	-0.455	0.052962						-0.455	-0.227892
	-0.453333	0.050272						-0.453333	-0.230005
	-0.451667	0.046149						-0.451667	-0.231984
	-0.45	0.043153						-0.45	-0.23441
	-0.448333	0.040302						-0.448333	-0.237764
	-0.446667	0.036152						-0.446667	-0.240524
	-0.445	0.03386						-0.445	-0.242607
	-0.443333	0.031036						-0.443333	-0.245413
	-0.441667	0.028722						-0.441667	-0.247817
	-0.44	0.026134						-0.44	-0.249996
	-0.438333	0.023139						-0.438333	-0.251784
	-0.436667	0.021704						-0.436667	-0.254499
	-0.435	0.018963						-0.435	-0.256042
	-0.433333	0.015804						-0.433333	-0.259295
	-0.431667	0.013527						-0.431667	-0.261031
	-0.43	0.011308						-0.43	-0.263792
	-0.428333	0.009434						-0.428333	-0.265736
	-0.426667	0.005975						-0.426667	-0.267829
	-0.425	0.004179						-0.425	-0.269584
	-0.423333	0.001947						-0.423333	-0.271992
	-0.421667	-0.000341						-0.421667	-0.273985
	-0.42	-0.003033						-0.42	-0.276268
	-0.418333	-0.005614						-0.418333	-0.277723
	-0.416667	-0.007549						-0.416667	-0.278901
	-0.415	-0.009629						-0.415	-0.280551
	-0.413333	-0.011491						-0.413333	-0.282888
	-0.411667	-0.013558						-0.411667	-0.285182
	-0.41	-0.016219						-0.41	-0.287315
	-0.408333	-0.01812						-0.408333	-0.287909
	-0.406667	-0.019798						-0.406667	-0.289532
	-0.405	-0.022077						-0.405	-0.290487
	-0.403333	-0.024228						-0.403333	-0.291613
	-0.401667	-0.026885						-0.401667	-0.293548
	-0.4	-0.028348						-0.4	-0.294718
	-0.398333	-0.028734						-0.398333	-0.295579
	-0.396667	-0.029324						-0.396667	-0.296808
	-0.395	-0.030475						-0.395	-0.298262
	-0.393333	-0.031699						-0.393333	-0.299655
	-0.391667	-0.033643						-0.391667	-0.301386
	-0.39	-0.03518						-0.39	-0.30305
	-0.388333	-0.036528						-0.388333	-0.303467
	-0.386667	-0.038118						-0.386667	-0.304914
	-0.385	-0.039468						-0.385	-0.305823
	-0.383333	-0.041656						-0.383333	-0.306458
	-0.381667	-0.042663						-0.381667	-0.308831
	-0.38	-0.044375						-0.38	-0.310388
	-0.378333	-0.045443						-0.378333	-0.312033
	-0.376667	-0.045345						-0.376667	-0.313002
	-0.375	-0.045939						-0.375	-0.314426
	-0.373333	-0.046964						-0.373333	-0.315333
	-0.371667	-0.047875						-0.371667	-0.315461
	-0.37	-0.049276						-0.37	-0.316985
	-0.368333	-0.050522						-0.368333	-0.319305
	-0.366667	-0.051278						-0.366667	-0.321217
	-0.365	-0.053448						-0.365	-0.322734
	-0.363333	-0.053572						-0.363333	-0.323648
	-0.361667	-0.054717						-0.361667	-0.325074
	-0.36	-0.055218						-0.36	-0.325692
	-0.358333	-0.05681						-0.358333	-0.326347
	-0.356667	-0.058059						-0.356667	-0.328139
	-0.355	-0.058912						-0.355	-0.330015
	-0.353333	-0.060449						-0.353333	-0.331189
	-0.351667	-0.060474						-0.351667	-0.331751
	-0.35	-0.060033						-0.35	-0.331732
	-0.348333	-0.061459						-0.348333	-0.33242
	-0.346667	-0.062691						-0.346667	-0.33313
	-0.345	-0.063557						-0.345	-0.333837
	-0.343333	-0.064408						-0.343333	-0.334945
	-0.341667	-0.065602						-0.341667	-0.336342
	-0.34	-0.066275						-0.34	-0.337158
	-0.338333	-0.067815						-0.338333	-0.337823
	-0.336667	-0.068751						-0.336667	-0.338597
	-0.335	-0.0692						-0.335	-0.339693
	-0.333333	-0.070681						-0.333333	-0.3402
	-0.331667	-0.071178						-0.331667	-0.341149
	-0.33	-0.071897						-0.33	-0.340875
	-0.328333	-0.072493						-0.328333	-0.341125
	-0.326667	-0.073377						-0.326667	-0.340696
	-0.325	-0.074038						-0.325	-0.342244
	-0.323333	-0.075626						-0.323333	-0.343483
	-0.321667	-0.0763						-0.321667	-0.343709
	-0.32	-0.07685						-0.32	-0.343908
	-0.318333	-0.077121						-0.318333	-0.343883
	-0.316667	-0.077689						-0.316667	-0.34431
	-0.315	-0.078851						-0.315	-0.345674
	-0.313333	-0.079875						-0.313333	-0.346167
	-0.311667	-0.080663						-0.311667	-0.346524
	-0.31	-0.081861						-0.31	-0.347942
	-0.308333	-0.08247						-0.308333	-0.347984
	-0.306667	-0.083466						-0.306667	-0.348231
	-0.305	-0.084559						-0.305	-0.348842
	-0.303333	-0.085582						-0.303333	-0.348676
	-0.301667	-0.086302						-0.301667	-0.349245
	-0.3	-0.085977						-0.3	-0.350093
	-0.298333	-0.087147						-0.298333	-0.350661
	-0.296667	-0.087161						-0.296667	-0.351849
	-0.295	-0.087905						-0.295	-0.352701
	-0.293333	-0.088518						-0.293333	-0.353288
	-0.291667	-0.089923						-0.291667	-0.353813
	-0.29	-0.090085						-0.29	-0.35538
	-0.288333	-0.091029						-0.288333	-0.356807
	-0.286667	-0.091846						-0.286667	-0.357382
	-0.285	-0.0916						-0.285	-0.357931
	-0.283333	-0.092196						-0.283333	-0.358534
	-0.281667	-0.092551						-0.281667	-0.358688
	-0.28	-0.093529						-0.28	-0.360035
	-0.278333	-0.093667						-0.278333	-0.36057
	-0.276667	-0.094421						-0.276667	-0.36137
	-0.275	-0.095033						-0.275	-0.362141
	-0.273333	-0.095484						-0.273333	-0.361462
	-0.271667	-0.096293						-0.271667	-0.362083
	-0.27	-0.097157						-0.27	-0.363055
	-0.268333	-0.098149						-0.268333	-0.364666
	-0.266667	-0.099646						-0.266667	-0.365392
	-0.265	-0.098762						-0.265	-0.36666
	-0.263333	-0.09894						-0.263333	-0.36823
	-0.261667	-0.099097						-0.261667	-0.368398
	-0.26	-0.099345						-0.26	-0.368282
	-0.258333	-0.098908						-0.258333	-0.369022
	-0.256667	-0.099944						-0.256667	-0.369342
	-0.255	-0.099584						-0.255	-0.369845
	-0.253333	-0.099872						-0.253333	-0.369945
	-0.251667	-0.100233						-0.251667	-0.369624
	-0.25	-0.099665						-0.25	-0.370137
	-0.248333	-0.099614						-0.248333	-0.369867
	-0.246667	-0.1004						-0.246667	-0.371967
	-0.245	-0.101756						-0.245	-0.372976
	-0.243333	-0.101464						-0.243333	-0.374366
	-0.241667	-0.101679						-0.241667	-0.374634
	-0.24	-0.100786						-0.24	-0.374605
	-0.238333	-0.101491						-0.238333	-0.375372
	-0.236667	-0.101476						-0.236667	-0.3764
	-0.235	-0.102141						-0.235	-0.377204
	-0.233333	-0.10321						-0.233333	-0.377905
	-0.231667	-0.103108						-0.231667	-0.378524
	-0.23	-0.103827						-0.23	-0.379384
	-0.228333	-0.10438						-0.228333	-0.380322
	-0.226667	-0.104988						-0.226667	-0.380256
	-0.225	-0.105142						-0.225	-0.381319
	-0.223333	-0.104574						-0.223333	-0.382247
	-0.221667	-0.104264						-0.221667	-0.383397
	-0.22	-0.103784						-0.22	-0.383661
	-0.218333	-0.103408						-0.218333	-0.384207
	-0.216667	-0.104836						-0.216667	-0.384866
	-0.215	-0.105247						-0.215	-0.385246
	-0.213333	-0.105201						-0.213333	-0.385434
	-0.211667	-0.105602						-0.211667	-0.385559
	-0.21	-0.105971						-0.21	-0.385426
	-0.208333	-0.105438						-0.208333	-0.386104
	-0.206667	-0.106531						-0.206667	-0.386315
	-0.205	-0.107276						-0.205	-0.386398
	-0.203333	-0.107138						-0.203333	-0.386956
	-0.201667	-0.107657						-0.201667	-0.386802
	-0.2	-0.108098						-0.2	-0.386467
	-0.198333	-0.107774						-0.198333	-0.386923
	-0.196667	-0.10866						-0.196667	-0.386156
	-0.195	-0.109016						-0.195	-0.386689
	-0.193333	-0.109215						-0.193333	-0.387168
	-0.191667	-0.109217						-0.191667	-0.387285
	-0.19	-0.109651						-0.19	-0.387428
	-0.188333	-0.109105						-0.188333	-0.387329
	-0.186667	-0.109205						-0.186667	-0.386906
	-0.185	-0.109754						-0.185	-0.385797
	-0.183333	-0.109598						-0.183333	-0.386275
	-0.181667	-0.111115						-0.181667	-0.386316
	-0.18	-0.110922						-0.18	-0.386026
	-0.178333	-0.111505						-0.178333	-0.3866
	-0.176667	-0.112133						-0.176667	-0.387381
	-0.175	-0.113262						-0.175	-0.387358
	-0.173333	-0.113048						-0.173333	-0.387559
	-0.171667	-0.114083						-0.171667	-0.387717
	-0.17	-0.114192						-0.17	-0.388189
	-0.168333	-0.114782						-0.168333	-0.388918
	-0.166667	-0.115861						-0.166667	-0.389126
	-0.165	-0.116082						-0.165	-0.390254
	-0.163333	-0.116247						-0.163333	-0.389534
	-0.161667	-0.115811						-0.161667	-0.389758
	-0.16	-0.115916						-0.16	-0.390123
	-0.158333	-0.116179						-0.158333	-0.390384
	-0.156667	-0.115893						-0.156667	-0.390549
	-0.155	-0.115487						-0.155	-0.391283
	-0.153333	-0.115323						-0.153333	-0.391489
	-0.151667	-0.114509						-0.151667	-0.391842
	-0.15	-0.115159						-0.15	-0.393027
	-0.148333	-0.115737						-0.148333	-0.393255
	-0.146667	-0.116583						-0.146667	-0.393796
	-0.145	-0.117442						-0.145	-0.394256
	-0.143333	-0.11679						-0.143333	-0.395145
	-0.141667	-0.117657						-0.141667	-0.395595
	-0.14	-0.118157						-0.14	-0.394878
	-0.138333	-0.118619						-0.138333	-0.39469
	-0.136667	-0.119568						-0.136667	-0.396197
	-0.135	-0.120473						-0.135	-0.39589
	-0.133333	-0.120538						-0.133333	-0.396225
	-0.131667	-0.120319						-0.131667	-0.3968
	-0.13	-0.121044						-0.13	-0.396057
	-0.128333	-0.120244						-0.128333	-0.396574
	-0.126667	-0.119906						-0.126667	-0.397337
	-0.125	-0.12054						-0.125	-0.396647
	-0.123333	-0.120299						-0.123333	-0.396082
	-0.121667	-0.120027						-0.121667	-0.396227
	-0.12	-0.120658						-0.12	-0.396326
	-0.118333	-0.120862						-0.118333	-0.397239
	-0.116667	-0.121114						-0.116667	-0.398027
	-0.115	-0.121801						-0.115	-0.398065
	-0.113333	-0.121851						-0.113333	-0.39852
	-0.111667	-0.122406						-0.111667	-0.398103
	-0.11	-0.123065						-0.11	-0.398365
	-0.108333	-0.123977						-0.108333	-0.399036
	-0.106667	-0.124341						-0.106667	-0.400288
	-0.105	-0.124801						-0.105	-0.400196
	-0.103333	-0.124175						-0.103333	-0.400793
	-0.101667	-0.123895						-0.101667	-0.401789
	-0.1	-0.123699						-0.1	-0.401297
	-0.098333	-0.123469						-0.098333	-0.401887
	-0.096667	-0.123606						-0.096667	-0.401501
	-0.095	-0.123707						-0.095	-0.401883
	-0.093333	-0.123712						-0.093333	-0.40134
	-0.091667	-0.123313						-0.091667	-0.401385
	-0.09	-0.123552						-0.09	-0.401295
	-0.088333	-0.123736						-0.088333	-0.401393
	-0.086667	-0.12422						-0.086667	-0.401424
	-0.085	-0.123675						-0.085	-0.402493
	-0.083333	-0.122768						-0.083333	-0.402413
	-0.081667	-0.12307						-0.081667	-0.401803
	-0.08	-0.123335						-0.08	-0.40192
	-0.078333	-0.123744						-0.078333	-0.401654
	-0.076667	-0.123608						-0.076667	-0.401482
	-0.075	-0.123751						-0.075	-0.401492
	-0.073333	-0.124461						-0.073333	-0.401684
	-0.071667	-0.124866						-0.071667	-0.401251
	-0.07	-0.125487						-0.07	-0.401902
	-0.068333	-0.125985						-0.068333	-0.401318
	-0.066667	-0.126242						-0.066667	-0.400292
	-0.065	-0.125645						-0.065	-0.400083
	-0.063333	-0.125005						-0.063333	-0.399278
	-0.061667	-0.124457						-0.061667	-0.398947
	-0.06	-0.124806						-0.06	-0.399128
	-0.058333	-0.124529						-0.058333	-0.39794
	-0.056667	-0.124148						-0.056667	-0.399419
	-0.055	-0.124011						-0.055	-0.399595
	-0.053333	-0.123881						-0.053333	-0.398361
	-0.051667	-0.123474						-0.051667	-0.398991
	-0.05	-0.123971						-0.05	-0.39927
	-0.048333	-0.124795						-0.048333	-0.399163
	-0.046667	-0.124714						-0.046667	-0.39973
	-0.045	-0.124792						-0.045	-0.400038
	-0.043333	-0.125616						-0.043333	-0.400608
	-0.041667	-0.124671						-0.041667	-0.40113
	-0.04	-0.124478						-0.04	-0.401237
	-0.038333	-0.124444						-0.038333	-0.401503
	-0.036667	-0.124277						-0.036667	-0.401527
	-0.035	-0.124065						-0.035	-0.401551
	-0.033333	-0.123519						-0.033333	-0.400971
	-0.031667	-0.123285						-0.031667	-0.401399
	-0.03	-0.12274						-0.03	-0.402389
	-0.028333	-0.122385						-0.028333	-0.402681
	-0.026667	-0.121655						-0.026667	-0.402057
	-0.025	-0.120463						-0.025	-0.401694
	-0.023333	-0.119551						-0.023333	-0.401679
	-0.021667	-0.119553						-0.021667	-0.402265
	-0.02	-0.120317						-0.02	-0.401611
	-0.018333	-0.120111						-0.018333	-0.401817
	-0.016667	-0.121087						-0.016667	-0.40267
	-0.015	-0.121128						-0.015	-0.402516
	-0.013333	-0.122508						-0.013333	-0.402287
	-0.011667	-0.122601						-0.011667	-0.402298
	-0.01	-0.122878						-0.01	-0.403143
	-0.008333	-0.123537						-0.008333	-0.404189
	-0.006667	-0.123879						-0.006667	-0.404766
	-0.005	-0.12289						-0.005	-0.405185
	-0.003333	-0.122171						-0.003333	-0.000547
	-0.001667	-0.122609						-0.001667	-0.000383
	0	-0.122632						0	-0.001145
	0.001667	-0.123085						0.001667	4.09133
	0.003333	-0.12278						0.003333	4.01657
	0.005	0.000362						0.005	3.9407
	0.006667	0						0.006667	3.86753
	0.008333	-0.000237						0.008333	3.79285
	0.01	4.31086						0.01	3.71667
	0.011667	4.23793						0.011667	3.64657
	0.013333	4.16347						0.013333	3.569
	0.015	4.08575						0.015	3.48886
	0.016667	4.00871						0.016667	3.41218
	0.018333	3.93188						0.018333	3.33458
	0.02	3.85902						0.02	3.25522
	0.021667	3.78175						0.021667	3.17771
	0.023333	3.70439						0.023333	3.09861
	0.025	3.62416						0.025	3.01629
	0.026667	3.53926						0.026667	2.93521
	0.028333	3.45033						0.028333	2.8524
	0.03	3.36113						0.03	2.77324
	0.031667	3.27312						0.031667	2.68361
	0.033333	3.18054						0.033333	2.59834
	0.035	3.08923						0.035	2.51267
	0.036667	2.99508						0.036667	2.42601
	0.038333	2.89959						0.038333	2.34273
	0.04	2.80686						0.04	2.2531
	0.041667	2.70679						0.041667	2.16244
	0.043333	2.60612						0.043333	2.07226
	0.045	2.5037						0.045	1.97777
	0.046667	2.40645						0.046667	1.88751
	0.048333	2.30244						0.048333	1.78733
	0.05	2.20221						0.05	1.67267
	0.051667	2.10003						0.051667	1.5611
	0.053333	1.9967						0.053333	1.45844
	0.055	1.88289						0.055	1.37232
	0.056667	1.76223						0.056667	1.30475
	0.058333	1.6503						0.058333	1.26648
	0.06	1.55406						0.06	1.24501
	0.061667	1.47576						0.061667	1.22512
	0.063333	1.4232						0.063333	1.19793
	0.065	1.39477						0.065	1.16618
	0.066667	1.37265						0.066667	1.13107
	0.068333	1.34327						0.068333	1.09456
	0.07	1.30917						0.07	1.05711
	0.071667	1.27379						0.071667	1.01857
	0.073333	1.23621						0.073333	0.980182
	0.075	1.19873						0.075	0.940648
	0.076667	1.15865						0.076667	0.900178
	0.078333	1.11685						0.078333	0.859243
	0.08	1.07472						0.08	0.817608
	0.081667	1.0316						0.081667	0.776852
	0.083333	0.988794						0.083333	0.735329
	0.085	0.946173						0.085	0.693127
	0.086667	0.90395						0.086667	0.651434
	0.088333	0.861447						0.088333	0.610437
	0.09	0.819335						0.09	0.569532
	0.091667	0.77778						0.091667	0.529013
	0.093333	0.736621						0.093333	0.48793
	0.095	0.695189						0.095	0.447814
	0.096667	0.654915						0.096667	0.408487
	0.098333	0.614839						0.098333	0.369034
	0.1	0.575279						0.1	0.329347
	0.101667	0.536074						0.101667	0.291201
	0.103333	0.496738						0.103333	0.252677
	0.105	0.460224						0.105	0.214103
	0.106667	0.425112						0.106667	0.175994
	0.108333	0.392927						0.108333	0.138736
	0.11	0.364884						0.11	0.101526
	0.111667	0.34024						0.111667	0.064568
	0.113333	0.317485						0.113333	0.027424
	0.115	0.294605						0.115	-0.00861
	0.116667	0.272728						0.116667	-0.044134
	0.118333	0.251052						0.118333	-0.078372
	0.12	0.230267						0.12	-0.110209
	0.121667	0.211489						0.121667	-0.13844
	0.123333	0.194533						0.123333	-0.165536
	0.125	0.179713						0.125	-0.19121
	0.126667	0.166012						0.126667	-0.214637
	0.128333	0.153648						0.128333	-0.23863
	0.13	0.142729						0.13	-0.261158
	0.131667	0.132682						0.131667	-0.281569
	0.133333	0.123717						0.133333	-0.298785
	0.135	0.115447						0.135	-0.313258
	0.136667	0.107064						0.136667	-0.324257
	0.138333	0.100588						0.138333	-0.334359
	0.14	0.11642						0.14	-0.341791
	0.141667	0.116979						0.141667	-0.347515
	0.143333	0.112477						0.143333	-0.351335
	0.145	0.105337						0.145	-0.354406
	0.146667	0.099448						0.146667	-0.356376
	0.148333	0.094737						0.148333	-0.358026
	0.15	0.091391						0.15	-0.359335
	0.151667	0.105126						0.151667	-0.359432
	0.153333	0.11023						0.153333	-0.359617
	0.155	0.108317						0.155	-0.35845
	0.156667	0.107296						0.156667	-0.356632
	0.158333	0.105578						0.158333	-0.353566
	0.16	0.105766						0.16	-0.350424
	0.161667	0.105884						0.161667	-0.347066
	0.163333	0.105688						0.163333	-0.342659
	0.165	0.106039						0.165	-0.338171
	0.166667	0.106077						0.166667	-0.333453
	0.168333	0.106829						0.168333	-0.328867
	0.17	0.107642						0.17	-0.322998
	0.171667	0.108513						0.171667	-0.317481
	0.173333	0.1101						0.173333	-0.31164
	0.175	0.110527						0.175	-0.305811
	0.176667	0.112132						0.176667	-0.298674
	0.178333	0.111936						0.178333	-0.291896
	0.18	0.11241						0.18	-0.284526
	0.181667	0.112947						0.181667	-0.277174
	0.183333	0.113599						0.183333	-0.269397
	0.185	0.11454						0.185	-0.262414
	0.186667	0.116139						0.186667	-0.254868
	0.188333	0.118003						0.188333	-0.246849
	0.19	0.119626						0.19	-0.238429
	0.191667	0.122054						0.191667	-0.230562
	0.193333	0.125072						0.193333	-0.221555
	0.195	0.127479						0.195	-0.213132
	0.196667	0.12913						0.196667	-0.204459
	0.198333	0.13164						0.198333	-0.196444
	0.2	0.134137						0.2	-0.187808
	0.201667	0.135455						0.201667	-0.179066
	0.203333	0.136529						0.203333	-0.170724
	0.205	0.13781						0.205	-0.162198
	0.206667	0.138226						0.206667	-0.152519
	0.208333	0.138937						0.208333	-0.143248
	0.21	0.140619						0.21	-0.134604
	0.211667	0.141196						0.211667	-0.12477
	0.213333	0.14198						0.213333	-0.116137
	0.215	0.141922						0.215	-0.107153
	0.216667	0.141443						0.216667	-0.097384
	0.218333	0.141964						0.218333	-0.088482
	0.22	0.142627						0.22	-0.07926
	0.221667	0.141244						0.221667	-0.069643
	0.223333	0.117209						0.223333	-0.060141
	0.225	0.110032						0.225	-0.05117
	0.226667	0.108374						0.226667	-0.042848
	0.228333	0.109468						0.228333	-0.034736
	0.23	0.109679						0.23	-0.027497
	0.231667	0.109248						0.231667	-0.020291
	0.233333	0.109363						0.233333	-0.012399
	0.235	0.093699						0.235	-0.006522
	0.236667	0.08557						0.236667	0.000149
	0.238333	0.085939						0.238333	0.006364
	0.24	0.08675						0.24	0.012022
	0.241667	0.087053						0.241667	0.016748
	0.243333	0.086404						0.243333	0.021297
	0.245	0.08539						0.245	0.026298
	0.246667	0.08582						0.246667	0.030879
	0.248333	0.085537						0.248333	0.034528
	0.25	0.086134						0.25	0.038066
	0.251667	0.087188						0.251667	0.041389
	0.253333	0.086957						0.253333	0.044351
	0.255	0.08655						0.255	0.047579
	0.256667	0.085928						0.256667	0.050389
	0.258333	0.086019						0.258333	0.053204
	0.26	0.085213						0.26	0.055943
	0.261667	0.086699						0.261667	0.059098
	0.263333	0.086667						0.263333	0.060549
	0.265	0.088183						0.265	0.063301
	0.266667	0.08884						0.266667	0.065378
	0.268333	0.089339						0.268333	0.068112
	0.27	0.090016						0.27	0.070031
	0.271667	0.089843						0.271667	0.072038
	0.273333	0.089759						0.273333	0.073489
	0.275	0.089754						0.275	0.075814
	0.276667	0.088471						0.276667	0.077447
	0.278333	0.088073						0.278333	0.079434
	0.28	0.087548						0.28	0.080874
	0.281667	0.087034						0.281667	0.084292
	0.283333	0.086563						0.283333	0.08664
	0.285	0.086781						0.285	0.088463
	0.286667	0.087291						0.286667	0.091182
	0.288333	0.087916						0.288333	0.091935
	0.29	0.089153						0.29	0.09322
	0.291667	0.090524						0.291667	0.094656
	0.293333	0.090319						0.293333	0.095878
	0.295	0.091523						0.295	0.097109
	0.296667	0.09213						0.296667	0.098868
	0.298333	0.094087						0.298333	0.100329
	0.3	0.096051						0.3	0.100872
	0.301667	0.097529						0.301667	0.102209
	0.303333	0.099184						0.303333	0.103839
	0.305	0.101616						0.305	0.105811
	0.306667	0.105475						0.306667	0.108346
	0.308333	0.109263						0.308333	0.110903
	0.31	0.113075						0.31	0.113246
	0.311667	0.116426						0.311667	0.115362
	0.313333	0.121576						0.313333	0.119131
	0.315	0.127578						0.315	0.122885
	0.316667	0.133067						0.316667	0.126447
	0.318333	0.138979						0.318333	0.131465
	0.32	0.146452						0.32	0.137601
	0.321667	0.153217						0.321667	0.143293
	0.323333	0.159284						0.323333	0.150058
	0.325	0.166253						0.325	0.158168
	0.326667	0.173289						0.326667	0.16571
	0.328333	0.181696						0.328333	0.173877
	0.33	0.19012						0.33	0.182504
	0.331667	0.199475						0.331667	0.192077
	0.333333	0.207949						0.333333	0.203286
	0.335	0.21454						0.335	0.214778
	0.336667	0.223982						0.336667	0.22593
	0.338333	0.233305						0.338333	0.2369
	0.34	0.242541						0.34	0.247888
	0.341667	0.252454						0.341667	0.259225
	0.343333	0.261374						0.343333	0.270345
	0.345	0.270108						0.345	0.280903
	0.346667	0.279815						0.346667	0.292388
	0.348333	0.287904						0.348333	0.302291
	0.35	0.295984						0.35	0.31228
	0.351667	0.304297						0.351667	0.322197
	0.353333	0.31332						0.353333	0.333323
	0.355	0.322821						0.355	0.343649
	0.356667	0.332077						0.356667	0.352427
	0.358333	0.341385						0.358333	0.362788
	0.36	0.351143						0.36	0.371785
	0.361667	0.359149						0.361667	0.381548
	0.363333	0.368148						0.363333	0.391033
	0.365	0.376727						0.365	0.399182
	0.366667	0.385074						0.366667	0.407842
	0.368333	0.39432						0.368333	0.415432
	0.37	0.402459						0.37	0.423695
	0.371667	0.410636						0.371667	0.432958
	0.373333	0.417493						0.373333	0.441717
	0.375	0.423517						0.375	0.449589
	0.376667	0.430726						0.376667	0.45778
	0.378333	0.437582						0.378333	0.465986
	0.38	0.444898						0.38	0.473465
	0.381667	0.450954						0.381667	0.480188
	0.383333	0.457791						0.383333	0.488735
	0.385	0.463193						0.385	0.496409
	0.386667	0.467745						0.386667	0.502835
	0.388333	0.472739						0.388333	0.509081
	0.39	0.476749						0.39	0.515608
	0.391667	0.480118						0.391667	0.521057
	0.393333	0.482749						0.393333	0.526333
	0.395	0.485496						0.395	0.531704
	0.396667	0.486437						0.396667	0.536245
	0.398333	0.486796						0.398333	0.540923
	0.4	0.486344						0.4	0.544287
	0.401667	0.486729						0.401667	0.547155
	0.403333	0.48668						0.403333	0.548131
	0.405	0.485776						0.405	0.550123
	0.406667	0.485509						0.406667	0.550631
	0.408333	0.483949						0.408333	0.549244
	0.41	0.482586						0.41	0.548701
	0.411667	0.480003						0.411667	0.546787
	0.413333	0.477112						0.413333	0.545046
	0.415	0.473912						0.415	0.542213
	0.416667	0.470459						0.416667	0.537406
	0.418333	0.468203						0.418333	0.531972
	0.42	0.46412						0.42	0.527369
	0.421667	0.460386						0.421667	0.521594
	0.423333	0.456184						0.423333	0.516784
	0.425	0.451321						0.425	0.510966
	0.426667	0.44643						0.426667	0.505521
	0.428333	0.440999						0.428333	0.499719
	0.43	0.436074						0.43	0.493683
	0.431667	0.431631						0.431667	0.488878
	0.433333	0.426755						0.433333	0.483625
	0.435	0.422394						0.435	0.477849
	0.436667	0.416932						0.436667	0.472171
	0.438333	0.411049						0.438333	0.466237
	0.44	0.405619						0.44	0.462641
	0.441667	0.399312						0.441667	0.456171
	0.443333	0.393079						0.443333	0.450964
	0.445	0.388395						0.445	0.445331
	0.446667	0.383074						0.446667	0.439529
	0.448333	0.377577						0.448333	0.433416
	0.45	0.372258						0.45	0.427589
	0.451667	0.365922						0.451667	0.423813
	0.453333	0.360128						0.453333	0.418589
	0.455	0.355121						0.455	0.413955
	0.456667	0.351151						0.456667	0.408904
	0.458333	0.347022						0.458333	0.404523
	0.46	0.342461						0.46	0.399625
	0.461667	0.337568						0.461667	0.394613
	0.463333	0.332439						0.463333	0.390205
	0.465	0.328189						0.465	0.38646
	0.466667	0.323315						0.466667	0.381453
	0.468333	0.318356						0.468333	0.376779
	0.47	0.313665						0.47	0.371874
	0.471667	0.309231						0.471667	0.368286
	0.473333	0.305582						0.473333	0.362805
	0.475	0.301443						0.475	0.35979
	0.476667	0.297436						0.476667	0.356018
	0.478333	0.293407						0.478333	0.35149
	0.48	0.289682						0.48	0.347708
	0.481667	0.286355						0.481667	0.343231
	0.483333	0.283621						0.483333	0.339343
	0.485	0.279597						0.485	0.336132
	0.486667	0.274577						0.486667	0.332046
	0.488333	0.270582						0.488333	0.327648
	0.49	0.266432						0.49	0.323207
	0.491667	0.263335						0.491667	0.319811
	0.493333	0.259599						0.493333	0.315697
	0.495	0.256184						0.495	0.312687
	0.496667	0.252342						0.496667	0.30908
	0.498333	0.24818						0.498333	0.305051
	0.5	0.244104						0.5	0.301596
	0.501667	0.239673						0.501667	0.298504
	0.503333	0.236025						0.503333	0.29401
	0.505	0.233194						0.505	0.290806
	0.506667	0.229889						0.506667	0.287182
	0.508333	0.225734						0.508333	0.283863
	0.51	0.223491						0.51	0.280118
	0.511667	0.221255						0.511667	0.277127
	0.513333	0.218386						0.513333	0.274805
	0.515	0.215214						0.515	0.271316
	0.516667	0.213745						0.516667	0.268568
	0.518333	0.210529						0.518333	0.265523
	0.52	0.207608						0.52	0.262141
	0.521667	0.205033						0.521667	0.259886
	0.523333	0.202587						0.523333	0.256768
	0.525	0.200042						0.525	0.253991
	0.526667	0.197722						0.526667	0.251805
	0.528333	0.195118						0.528333	0.248514
	0.53	0.192484						0.53	0.246278
	0.531667	0.190015						0.531667	0.244815
	0.533333	0.187629						0.533333	0.242435
	0.535	0.184852						0.535	0.239752
	0.536667	0.183124						0.536667	0.237126
	0.538333	0.180432						0.538333	0.234441
	0.54	0.178508						0.54	0.231877
	0.541667	0.175998						0.541667	0.229664
	0.543333	0.174127						0.543333	0.227312
	0.545	0.172014						0.545	0.224369
	0.546667	0.168851						0.546667	0.222648
	0.548333	0.166114						0.548333	0.220312
	0.55	0.163982						0.55	0.218159
	0.551667	0.162988						0.551667	0.215579
	0.553333	0.161388						0.553333	0.214032
	0.555	0.159774						0.555	0.211214
	0.556667	0.157643						0.556667	0.209938
	0.558333	0.155905						0.558333	0.206987
	0.56	0.154668						0.56	0.20407
	0.561667	0.152304						0.561667	0.203031
	0.563333	0.150036						0.563333	0.200691
	0.565	0.149119						0.565	0.198222
	0.566667	0.147639						0.566667	0.195843
	0.568333	0.146501						0.568333	0.193063
	0.57	0.146079						0.57	0.191367
	0.571667	0.144876						0.571667	0.189102
	0.573333	0.143603						0.573333	0.187414
	0.575	0.142661						0.575	0.185492
	0.576667	0.140821						0.576667	0.183986
	0.578333	0.139036						0.578333	0.181817
	0.58	0.137416						0.58	0.180172
	0.581667	0.137297						0.581667	0.178571
	0.583333	0.136734						0.583333	0.176747
	0.585	0.136517						0.585	0.175482
	0.586667	0.134971						0.586667	0.173449
	0.588333	0.132895						0.588333	0.17261
	0.59	0.131558						0.59	0.170398
	0.591667	0.130744						0.591667	0.168373
	0.593333	0.128682						0.593333	0.167144
	0.595	0.12742						0.595	0.164972
	0.596667	0.125824						0.596667	0.163458
	0.598333	0.124889						0.598333	0.16237
	0.6	0.12301						0.6	0.160958
	0.601667	0.123436						0.601667	0.159404
	0.603333	0.122717						0.603333	0.158811
	0.605	0.121842						0.605	0.157418
	0.606667	0.120226						0.606667	0.155759
	0.608333	0.119557						0.608333	0.154244
	0.61	0.11841						0.61	0.151344
	0.611667	0.117236						0.611667	0.150622
	0.613333	0.116738						0.613333	0.148836
	0.615	0.116293						0.615	0.146611
	0.616667	0.115843						0.616667	0.145176
	0.618333	0.115209						0.618333	0.143511
	0.62	0.113804						0.62	0.142903
	0.621667	0.113213						0.621667	0.141041
	0.623333	0.111258						0.623333	0.139416
	0.625	0.109907						0.625	0.137379
	0.626667	0.10877						0.626667	0.135713
	0.628333	0.107522						0.628333	0.13471
	0.63	0.108285						0.63	0.133576
	0.631667	0.107593						0.631667	0.131835
	0.633333	0.107653						0.633333	0.130218
	0.635	0.106626						0.635	0.129409
	0.636667	0.107022						0.636667	0.127454
	0.638333	0.106232						0.638333	0.126345
	0.64	0.104889						0.64	0.124134
	0.641667	0.104886						0.641667	0.122405
	0.643333	0.104122						0.643333	0.121834
	0.645	0.104487						0.645	0.12067
	0.646667	0.103926						0.646667	0.119967
	0.648333	0.103059						0.648333	0.119271
	0.65	0.101913						0.65	0.118147
	0.651667	0.101461						0.651667	0.117454
	0.653333	0.100223						0.653333	0.116455
	0.655	0.099603						0.655	0.115166
	0.656667	0.098991						0.656667	0.114179
	0.658333	0.097937						0.658333	0.113281
	0.66	0.097553						0.66	0.112385
	0.661667	0.09654						0.661667	0.111801
	0.663333	0.096796						0.663333	0.109427
	0.665	0.095489						0.665	0.108032
	0.666667	0.094778						0.666667	0.107233
	0.668333	0.093639						0.668333	0.106207
	0.67	0.094238						0.67	0.105646
	0.671667	0.094275						0.671667	0.103931
	0.673333	0.09381						0.673333	0.103419
	0.675	0.093756						0.675	0.10314
	0.676667	0.093856						0.676667	0.10225
	0.678333	0.09436						0.678333	0.102003
	0.68	0.094137						0.68	0.100748
	0.681667	0.093283						0.681667	0.099826
	0.683333	0.093389						0.683333	0.098647
	0.685	0.091515						0.685	0.098335
	0.686667	0.091277						0.686667	0.096087
	0.688333	0.091582						0.688333	0.09466
	0.69	0.091615						0.69	0.093101
	0.691667	0.090581						0.691667	0.091395
	0.693333	0.090394						0.693333	0.091815
	0.695	0.090201						0.695	0.090684
	0.696667	0.089602						0.696667	0.08998
	0.698333	0.088796						0.698333	0.088916
	0.7	0.088302						0.7	0.087792
	0.701667	0.088055						0.701667	0.087106
	0.703333	0.088597						0.703333	0.08554
	0.705	0.088214						0.705	0.084795
	0.706667	0.087677						0.706667	0.084478
	0.708333	0.087702						0.708333	0.083146
	0.71	0.087887						0.71	0.082586
	0.711667	0.087757						0.711667	0.081893
	0.713333	0.086727						0.713333	0.080051
	0.715	0.086988						0.715	0.079575
	0.716667	0.085726						0.716667	0.079149
	0.718333	0.085742						0.718333	0.078719
	0.72	0.085568						0.72	0.077921
	0.721667	0.086						0.721667	0.077077
	0.723333	0.085543						0.723333	0.076604
	0.725	0.084584						0.725	0.076228
	0.726667	0.084456						0.726667	0.07495
	0.728333	0.083972						0.728333	0.07408
	0.73	0.084316						0.73	0.072443
	0.731667	0.083472						0.731667	0.071202
	0.733333	0.084107						0.733333	0.070564
	0.735	0.082645						0.735	0.06926
	0.736667	0.08268						0.736667	0.06798
	0.738333	0.082286						0.738333	0.067562
	0.74	0.082207						0.74	0.066336
	0.741667	0.081788						0.741667	0.06571
	0.743333	0.081983						0.743333	0.065034
	0.745	0.082521						0.745	0.063871
	0.746667	0.081486						0.746667	0.063212
	0.748333	0.080661						0.748333	0.062993
	0.75	0.080344						0.75	0.062324
	0.751667	0.080007						0.751667	0.060859
	0.753333	0.079433						0.753333	0.060013
	0.755	0.078724						0.755	0.058559
	0.756667	0.078484						0.756667	0.057612
	0.758333	0.078112						0.758333	0.05662
	0.76	0.078261						0.76	0.055197
	0.761667	0.077099						0.761667	0.054128
	0.763333	0.076851						0.763333	0.052671
	0.765	0.076924						0.765	0.05203
	0.766667	0.07629						0.766667	0.051534
	0.768333	0.076645						0.768333	0.051262
	0.77	0.076323						0.77	0.051178
	0.771667	0.074665						0.771667	0.050189
	0.773333	0.073872						0.773333	0.048629
	0.775	0.074553						0.775	0.049251
	0.776667	0.074367						0.776667	0.048071
	0.778333	0.073973						0.778333	0.047559
	0.78	0.073256						0.78	0.047303
	0.781667	0.072951						0.781667	0.047407
	0.783333	0.072607						0.783333	0.047492
	0.785	0.073037						0.785	0.04693
	0.786667	0.073293						0.786667	0.047366
	0.788333	0.073077						0.788333	0.04662
	0.79	0.073316						0.79	0.045287
	0.791667	0.073553						0.791667	0.045188
	0.793333	0.073363						0.793333	0.045247
	0.795	0.073247						0.795	0.044657
	0.796667	0.073638						0.796667	0.04478
	0.798333	0.072257						0.798333	0.044763
	0.8	0.072594						0.8	0.043852
	0.801667	0.072936						0.801667	0.042727
	0.803333	0.072232						0.803333	0.042715
	0.805	0.071653						0.805	0.043154
	0.806667	0.072182						0.806667	0.042419
	0.808333	0.071475						0.808333	0.042443
	0.81	0.071393						0.81	0.042609
	0.811667	0.070829						0.811667	0.042587
	0.813333	0.070717						0.813333	0.042105
	0.815	0.071426						0.815	0.0417
	0.816667	0.070927						0.816667	0.041519
	0.818333	0.071651						0.818333	0.041272
	0.82	0.071636						0.82	0.041925
	0.821667	0.071793						0.821667	0.042651
	0.823333	0.071238						0.823333	0.042234
	0.825	0.07165						0.825	0.041403
	0.826667	0.071468						0.826667	0.040879
	0.828333	0.071956						0.828333	0.039424
	0.83	0.072117						0.83	0.039132
	0.831667	0.072401						0.831667	0.038424
	0.833333	0.071803						0.833333	0.037879
	0.835	0.071874						0.835	0.038051
	0.836667	0.071125						0.836667	0.037662
	0.838333	0.071741						0.838333	0.038268
	0.84	0.071144						0.84	0.037792
	0.841667	0.071021						0.841667	0.03751
	0.843333	0.070706						0.843333	0.037695
	0.845	0.070365						0.845	0.037631
	0.846667	0.070722						0.846667	0.03876
	0.848333	0.070239						0.848333	0.038218
	0.85	0.070339						0.85	0.038762
	0.851667	0.069983						0.851667	0.037492
	0.853333	0.069819						0.853333	0.03703
	0.855	0.070162						0.855	0.037172
	0.856667	0.071391						0.856667	0.038009
	0.858333	0.071588						0.858333	0.037641
	0.86	0.071168						0.86	0.037482
	0.861667	0.071001						0.861667	0.037176
	0.863333	0.071138						0.863333	0.037283
	0.865	0.071748						0.865	0.036947
	0.866667	0.071028						0.866667	0.037018
	0.868333	0.071373						0.868333	0.036847
	0.87	0.070291						0.87	0.035878
	0.871667	0.069567						0.871667	0.036268
	0.873333	0.069083						0.873333	0.03677
	0.875	0.068927						0.875	0.036974
	0.876667	0.068346						0.876667	0.035628
	0.878333	0.068533						0.878333	0.035153
	0.88	0.067919						0.88	0.034621
	0.881667	0.068377						0.881667	0.033726
	0.883333	0.0678						0.883333	0.033465
	0.885	0.066962						0.885	0.03374
	0.886667	0.06666						0.886667	0.033283
	0.888333	0.066076						0.888333	0.031948
	0.89	0.066122						0.89	0.031438
	0.891667	0.066288						0.891667	0.030943
	0.893333	0.065468						0.893333	0.030247
	0.895	0.065508						0.895	0.028979
	0.896667	0.065806						0.896667	0.029051
	0.898333	0.065016						0.898333	0.028866
	0.9	0.064674						0.9	0.028511
	0.901667	0.064659						0.901667	0.028805
	0.903333	0.063852						0.903333	0.028455
	0.905	0.063717						0.905	0.027672
	0.906667	0.06327						0.906667	0.027781
	0.908333	0.062458						0.908333	0.028043
	0.91	0.06146						0.91	0.027397
	0.911667	0.06049						0.911667	0.028243
	0.913333	0.060594						0.913333	0.028894
	0.915	0.060176						0.915	0.028561
	0.916667	0.060742						0.916667	0.028526
	0.918333	0.060885						0.918333	0.028008
	0.92	0.060911						0.92	0.028103
	0.921667	0.060757						0.921667	0.027549
	0.923333	0.061417						0.923333	0.027216
	0.925	0.060854						0.925	0.027718
	0.926667	0.060361						0.926667	0.027908
	0.928333	0.060638						0.928333	0.027574
	0.93	0.060292						0.93	0.026401
	0.931667	0.060584						0.931667	0.025577
	0.933333	0.060083						0.933333	0.024446
	0.935	0.059494						0.935	0.024103
	0.936667	0.059789						0.936667	0.024077
	0.938333	0.059268						0.938333	0.024255
	0.94	0.058171						0.94	0.023779
	0.941667	0.057934						0.941667	0.024196
	0.943333	0.057595						0.943333	0.024065
	0.945	0.057663						0.945	0.02334
	0.946667	0.057655						0.946667	0.022805
	0.948333	0.056964						0.948333	0.023308
	0.95	0.057684						0.95	0.022762
	0.951667	0.056371						0.951667	0.022175
	0.953333	0.056247						0.953333	0.022539
	0.955	0.056542						0.955	0.021586
	0.956667	0.056507						0.956667	0.020563
	0.958333	0.05617						0.958333	0.020699
	0.96	0.055735						0.96	0.021427
	0.961667	0.055848						0.961667	0.021622
	0.963333	0.055628						0.963333	0.020981
	0.965	0.055817						0.965	0.020877
	0.966667	0.05527						0.966667	0.020494
	0.968333	0.054922						0.968333	0.019866
	0.97	0.054377						0.97	0.019753
	0.971667	0.054506						0.971667	0.019244
	0.973333	0.054195						0.973333	0.019331
	0.975	0.054778						0.975	0.018422
	0.976667	0.0547						0.976667	0.018917
	0.978333	0.055381						0.978333	0.019278
	0.98	0.054589						0.98	0.019468
	0.981667	0.054023						0.981667	0.018636
	0.983333	0.054348						0.983333	0.018558
	0.985	0.054085						0.985	0.018128
	0.986667	0.054088						0.986667	0.017397
	0.988333	0.053554						0.988333	0.017136
	0.99	0.052647						0.99	0.016672
	0.991667	0.052492						0.991667	0.016264
	0.993333	0.052468						0.993333	0.016545
	0.995	0.052821						0.995	0.015991
	0.996667	0.052171						0.996667	0.015642
	0.998333	0.05312						0.998333	0.016
	1	0.052051						1	0.014939
	1.00167	0.051124						1.00167	0.015398
	1.00333	0.050883						1.00333	0.015454
	1.005	0.050005						1.005	0.015301
	1.00667	0.049137						1.00667	0.015747
	1.00833	0.049516						1.00833	0.014497
	1.01	0.049151						1.01	0.013193
	1.01167	0.04845						1.01167	0.011729
	1.01333	0.047731						1.01333	0.011301
	1.015	0.047239						1.015	0.011109
	1.01667	0.047234						1.01667	0.011217
	1.01833	0.04786						1.01833	0.011375
	1.02	0.047038						1.02	0.011329
	1.02167	0.047286						1.02167	0.00994
	1.02333	0.047494						1.02333	0.011006
	1.025	0.047559						1.025	0.010181
	1.02667	0.048242						1.02667	0.009963
	1.02833	0.048182						1.02833	0.009875
	1.03	0.047356						1.03	0.009614
	1.03167	0.047181						1.03167	0.008139
	1.03333	0.04691						1.03333	0.007324
	1.035	0.047109						1.035	0.006466
	1.03667	0.046607						1.03667	0.005659
	1.03833	0.046038						1.03833	0.006017
	1.04	0.046375						1.04	0.006288
	1.04167	0.046055						1.04167	0.0058
	1.04333	0.04665						1.04333	0.005523
	1.045	0.046506						1.045	0.005416
	1.04667	0.04627						1.04667	0.005677
	1.04833	0.046295						1.04833	0.005094
	1.05	0.046882						1.05	0.005175
	1.05167	0.047386						1.05167	0.004785
	1.05333	0.048299						1.05333	0.005145
	1.055	0.048207						1.055	0.005146
	1.05667	0.048049						1.05667	0.005598
	1.05833	0.047715						1.05833	0.005398
	1.06	0.047665						1.06	0.005267
	1.06167	0.046663						1.06167	0.004912
	1.06333	0.04699						1.06333	0.00366
	1.065	0.047672						1.065	0.003854
	1.06667	0.046821						1.06667	0.004076
	1.06833	0.046206						1.06833	0.004191
	1.07	0.046549						1.07	0.004425
	1.07167	0.045893						1.07167	0.003938
	1.07333	0.047227						1.07333	0.003796
	1.075	0.047654						1.075	0.003284
	1.07667	0.047828						1.07667	0.00294
	1.07833	0.04766						1.07833	0.003278
	1.08	0.048126						1.08	0.003307
	1.08167	0.047549						1.08167	0.002246
	1.08333	0.047957						1.08333	0.00252
	1.085	0.048151						1.085	0.002103
	1.08667	0.047481						1.08667	0.001642
	1.08833	0.047781						1.08833	0.002126
	1.09	0.048153						1.09	0.001601
	1.09167	0.048173						1.09167	0.002662
	1.09333	0.048358						1.09333	0.00302
	1.095	0.04818						1.095	0.003815
	1.09667	0.048679						1.09667	0.003754
	1.09833	0.048305						1.09833	0.003835
	1.1	0.048655						1.1	0.003486
	1.10167	0.04882						1.10167	0.003358
	1.10333	0.048514						1.10333	0.003099
	1.105	0.048888						1.105	0.003986
	1.10667	0.048927						1.10667	0.002849
	1.10833	0.048158						1.10833	0.003049
	1.11	0.047849						1.11	0.00266
	1.11167	0.047338						1.11167	0.003091
	1.11333	0.048199						1.11333	0.002348
	1.115	0.048362						1.115	0.002331
	1.11667	0.048455						1.11667	0.002963
	1.11833	0.048215						1.11833	0.003697
	1.12	0.048377						1.12	0.003272
	1.12167	0.049145						1.12167	0.002986
	1.12333	0.049215						1.12333	0.002349
	1.125	0.049312						1.125	0.000788
	1.12667	0.049032						1.12667	0.000103
	1.12833	0.048736						1.12833	0.000122
	1.13	0.048558						1.13	0.00022
	1.13167	0.047825						1.13167	0.000428
	1.13333	0.047808						1.13333	0.000789
	1.135	0.047198						1.135	0.001126
	1.13667	0.047507						1.13667	0.001196
	1.13833	0.04671						1.13833	0.001549
	1.14	0.046179						1.14	0.000354
	1.14167	0.045086						1.14167	0.000798
	1.14333	0.044972						1.14333	0.000238
	1.145	0.045138						1.145	-0.000296
	1.14667	0.045174						1.14667	4.8e-05
	1.14833	0.044543						1.14833	9.4e-05
	1.15	0.044665						1.15	0.000454
	1.15167	0.044474						1.15167	0.000256
	1.15333	0.044175						1.15333	-0.000233
	1.155	0.044099						1.155	-0.001099
	1.15667	0.043537						1.15667	-0.001403
	1.15833	0.043123						1.15833	-0.001779
	1.16	0.043423						1.16	-0.001372
	1.16167	0.042908						1.16167	-0.002063
	1.16333	0.042801						1.16333	-0.002789
	1.165	0.042913						1.165	-0.001937
	1.16667	0.042912						1.16667	-0.002017
	1.16833	0.042909						1.16833	-0.002093
	1.17	0.043344						1.17	-0.002456
	1.17167	0.042961						1.17167	-0.003511
	1.17333	0.042201						1.17333	-0.003721
	1.175	0.042028						1.175	-0.004778
	1.17667	0.042374						1.17667	-0.0054
	1.17833	0.043141						1.17833	-0.005323
	1.18	0.042757						1.18	-0.005988
	1.18167	0.042683						1.18167	-0.005795
	1.18333	0.041541						1.18333	-0.006332
	1.185	0.040537						1.185	-0.006444
	1.18667	0.041062						1.18667	-0.007155
	1.18833	0.040037						1.18833	-0.007446
	1.19	0.040248						1.19	-0.00778
	1.19167	0.040403						1.19167	-0.00827
	1.19333	0.040381						1.19333	-0.007626
	1.195	0.040964						1.195	-0.007447
	1.19667	0.040694						1.19667	-0.006992
	1.19833	0.04102						1.19833	-0.006626
	1.2	0.040787						1.2	-0.007837
	1.20167	0.041232						1.20167	-0.009242
	1.20333	0.041696						1.20333	-0.008958
	1.205	0.041263						1.205	-0.009109
	1.20667	0.040495						1.20667	-0.009363
	1.20833	0.040075						1.20833	-0.008232
	1.21	0.039625						1.21	-0.007486
	1.21167	0.039167						1.21167	-0.008212
	1.21333	0.039327						1.21333	-0.008326
	1.215	0.03924						1.215	-0.009549
	1.21667	0.039172						1.21667	-0.011223
	1.21833	0.039005						1.21833	-0.011527
	1.22	0.037706						1.22	-0.01224
	1.22167	0.038137						1.22167	-0.012358
	1.22333	0.038078						1.22333	-0.012444
	1.225	0.038493						1.225	-0.01266
	1.22667	0.038592						1.22667	-0.012383
	1.22833	0.03856						1.22833	-0.012386
	1.23	0.03763						1.23	-0.013057
	1.23167	0.038244						1.23167	-0.013249
	1.23333	0.03815						1.23333	-0.014629
	1.235	0.038433						1.235	-0.014802
	1.23667	0.038575						1.23667	-0.01423
	1.23833	0.039305						1.23833	-0.013778
	1.24	0.039358						1.24	-0.01435
	1.24167	0.038907						1.24167	-0.014324
	1.24333	0.039475						1.24333	-0.015336
	1.245	0.039178						1.245	-0.016443
	1.24667	0.038422						1.24667	-0.016353
	1.24833	0.037833						1.24833	-0.016542
	1.25	0.038128						1.25	-0.016996
	1.25167	0.037799						1.25167	-0.017812
	1.25333	0.037782						1.25333	-0.017511
	1.255	0.037844						1.255	-0.017582
	1.25667	0.038196						1.25667	-0.017385
	1.25833	0.03769						1.25833	-0.017736
	1.26	0.037941						1.26	-0.016797
	1.26167	0.038165						1.26167	-0.017198
	1.26333	0.038137						1.26333	-0.016137
	1.265	0.038433						1.265	-0.016228
	1.26667	0.039411						1.26667	-0.016409
	1.26833	0.040194						1.26833	-0.016783
	1.27	0.040021						1.27	-0.01641
	1.27167	0.040296						1.27167	-0.017124
	1.27333	0.03944						1.27333	-0.016826
	1.275	0.039515						1.275	-0.017167
	1.27667	0.039637						1.27667	-0.017968
	1.27833	0.039528						1.27833	-0.018436
	1.28	0.039693						1.28	-0.018289
	1.28167	0.038437						1.28167	-0.01837
	1.28333	0.03753						1.28333	-0.018084
	1.285	0.037554						1.285	-0.016122
	1.28667	0.037275						1.28667	-0.016603
	1.28833	0.037798						1.28833	-0.016818
	1.29	0.038506						1.29	-0.016757
	1.29167	0.038884						1.29167	-0.016903
	1.29333	0.03876						1.29333	-0.01784
	1.295	0.039041						1.295	-0.017218
	1.29667	0.03905						1.29667	-0.017708
	1.29833	0.039556						1.29833	-0.016821
	1.3	0.039416						1.3	-0.016123
	1.30167	0.039455						1.30167	-0.016225
	1.30333	0.039828						1.30333	-0.016401
	1.305	0.040289						1.305	-0.015981
	1.30667	0.04027						1.30667	-0.015039
	1.30833	0.040682						1.30833	-0.015058
	1.31	0.040474						1.31	-0.01536
	1.31167	0.040885						1.31167	-0.015143
	1.31333	0.040853						1.31333	-0.014392
	1.315	0.039992						1.315	-0.013976
	1.31667	0.039555						1.31667	-0.013591
	1.31833	0.039522						1.31833	-0.014239
	1.32	0.039364						1.32	-0.015296
	1.32167	0.039423						1.32167	-0.014765
	1.32333	0.039163						1.32333	-0.013871
	1.325	0.03956						1.325	-0.013786
	1.32667	0.038691						1.32667	-0.013724
	1.32833	0.039709						1.32833	-0.013183
	1.33	0.039919						1.33	-0.013675
	1.33167	0.039739						1.33167	-0.014352
	1.33333	0.039575						1.33333	-0.014101
	1.335	0.039548						1.335	-0.013913
	1.33667	0.039164						1.33667	-0.013784
	1.33833	0.039384						1.33833	-0.013752
	1.34	0.039493						1.34	-0.014028
	1.34167	0.039449						1.34167	-0.013793
	1.34333	0.038218						1.34333	-0.014177
	1.345	0.03712						1.345	-0.013303
	1.34667	0.037644						1.34667	-0.013684
	1.34833	0.037639						1.34833	-0.013753
	1.35	0.036615						1.35	-0.013526
	1.35167	0.036483						1.35167	-0.013395
	1.35333	0.036562						1.35333	-0.013379
	1.355	0.036739						1.355	-0.012948
	1.35667	0.037266						1.35667	-0.012629
	1.35833	0.037024						1.35833	-0.0128
	1.36	0.036448						1.36	-0.012852
	1.36167	0.036373						1.36167	-0.01331
	1.36333	0.036093						1.36333	-0.014298
	1.365	0.036133						1.365	-0.014871
	1.36667	0.036667						1.36667	-0.01491
	1.36833	0.036399						1.36833	-0.015679
	1.37	0.036723						1.37	-0.01518
	1.37167	0.036032						1.37167	-0.01536
	1.37333	0.036422						1.37333	-0.014954
	1.375	0.036541						1.375	-0.01516
	1.37667	0.036511						1.37667	-0.014822
	1.37833	0.036433						1.37833	-0.01524
	1.38	0.037313						1.38	-0.01485
	1.38167	0.037165						1.38167	-0.014505
	1.38333	0.036683						1.38333	-0.014252
	1.385	0.036884						1.385	-0.014749
	1.38667	0.036424						1.38667	-0.01452
	1.38833	0.036395						1.38833	-0.014464
	1.39	0.036858						1.39	-0.014412
	1.39167	0.036371						1.39167	-0.01491
	1.39333	0.036203						1.39333	-0.015172
	1.395	0.035667						1.395	-0.015785
	1.39667	0.035885						1.39667	-0.016083
	1.39833	0.036059						1.39833	-0.016295
	1.4	0.036605						1.4	-0.016393
	1.40167	0.036762						1.40167	-0.016474
	1.40333	0.036594						1.40333	-0.015798
	1.405	0.036678						1.405	-0.016478
	1.40667	0.037161						1.40667	-0.017071
	1.40833	0.036626						1.40833	-0.017564
	1.41	0.036492						1.41	-0.017346
	1.41167	0.036478						1.41167	-0.016925
	1.41333	0.036664						1.41333	-0.016386
	1.415	0.037071						1.415	-0.015689
	1.41667	0.037465						1.41667	-0.015828
	1.41833	0.037577						1.41833	-0.015553
	1.42	0.037687						1.42	-0.016373
	1.42167	0.03758						1.42167	-0.015895
	1.42333	0.037818						1.42333	-0.016175
	1.425	0.038161						1.425	-0.016353
	1.42667	0.038906						1.42667	-0.017195
	1.42833	0.03913						1.42833	-0.01851
	1.43	0.038771						1.43	-0.018363
	1.43167	0.038858						1.43167	-0.018647
	1.43333	0.039032						1.43333	-0.018533
	1.435	0.03868						1.435	-0.018853
	1.43667	0.03751						1.43667	-0.018725
	1.43833	0.037606						1.43833	-0.019311
	1.44	0.037362						1.44	-0.019652
	1.44167	0.036837						1.44167	-0.01948
	1.44333	0.036901						1.44333	-0.019283
	1.445	0.03641						1.445	-0.019471
	1.44667	0.036381						1.44667	-0.019655
	1.44833	0.036625						1.44833	-0.01963
	1.45	0.036518						1.45	-0.019408
	1.45167	0.036201						1.45167	-0.019215
	1.45333	0.035617						1.45333	-0.020023
	1.455	0.035593						1.455	-0.020087
	1.45667	0.035308						1.45667	-0.020118
	1.45833	0.035273						1.45833	-0.019843
	1.46	0.035416						1.46	-0.01971
	1.46167	0.035648						1.46167	-0.020574
	1.46333	0.034771						1.46333	-0.02097
	1.465	0.034606						1.465	-0.021178
	1.46667	0.034052						1.46667	-0.021601
	1.46833	0.033775						1.46833	-0.021073
	1.47	0.034482						1.47	-0.021107
	1.47167	0.034006						1.47167	-0.02166
	1.47333	0.032907						1.47333	-0.022695
	1.475	0.03322						1.475	-0.023046
	1.47667	0.033553						1.47667	-0.0237
	1.47833	0.033692						1.47833	-0.022739
	1.48	0.034324						1.48	-0.022941
	1.48167	0.034522						1.48167	-0.022973
	1.48333	0.033578						1.48333	-0.023403
	1.485	0.033788						1.485	-0.02314
	1.48667	0.033982						1.48667	-0.023288
	1.48833	0.033667						1.48833	-0.023404
	1.49	0.03266						1.49	-0.022787
	1.49167	0.032499						1.49167	-0.022304
	1.49333	0.032569						1.49333	-0.02219
	1.495	0.031759						1.495	-0.021747
	1.49667	0.031384						1.49667	-0.022246
	1.49833	0.030391						1.49833	-0.023281
	1.5	0.028944						1.5	-0.023777
	1.50167	0.028858						1.50167	-0.024144
	1.50333	0.028839						1.50333	-0.023502
	1.505	0.029412						1.505	-0.023759
	1.50667	0.028373						1.50667	-0.023794
	1.50833	0.027728						1.50833	-0.02345
	1.51	0.026912						1.51	-0.023014
	1.51167	0.026865						1.51167	-0.022424
	1.51333	0.027477						1.51333	-0.023479
	1.515	0.02718						1.515	-0.023253
	1.51667	0.027723						1.51667	-0.024177
	1.51833	0.027851						1.51833	-0.023812
	1.52	0.028596						1.52	-0.024621
	1.52167	0.028514						1.52167	-0.024743
	1.52333	0.028183						1.52333	-0.024466
	1.525	0.028737						1.525	-0.02452
	1.52667	0.028195						1.52667	-0.024684
	1.52833	0.028055						1.52833	-0.024538
	1.53	0.028238						1.53	-0.023942
	1.53167	0.028752						1.53167	-0.023764
	1.53333	0.028568						1.53333	-0.024514
	1.535	0.028924						1.535	-0.025259
	1.53667	0.028897						1.53667	-0.024626
	1.53833	0.028021						1.53833	-0.024387
	1.54	0.027251						1.54	-0.024893
	1.54167	0.0272						1.54167	-0.025137
	1.54333	0.027083						1.54333	-0.026307
	1.545	0.026843						1.545	-0.025759
	1.54667	0.02715						1.54667	-0.025555
	1.54833	0.027266						1.54833	-0.025846
	1.55	0.028304						1.55	-0.025729
	1.55167	0.028048						1.55167	-0.02557
	1.55333	0.027817						1.55333	-0.025614
	1.555	0.027988						1.555	-0.025453
	1.55667	0.028685						1.55667	-0.025619
	1.55833	0.027963						1.55833	-0.025406
	1.56	0.028118						1.56	-0.025774
	1.56167	0.027768						1.56167	-0.026821
	1.56333	0.027559						1.56333	-0.026972
	1.565	0.027504						1.565	-0.027241
	1.56667	0.028813						1.56667	-0.027529
	1.56833	0.028012						1.56833	-0.027788
	1.57	0.028098						1.57	-0.028509
	1.57167	0.027907						1.57167	-0.028059
	1.57333	0.027579						1.57333	-0.028699
	1.575	0.027353						1.575	-0.028718
	1.57667	0.027072						1.57667	-0.029191
	1.57833	0.02674						1.57833	-0.029842
	1.58	0.026801						1.58	-0.030559
	1.58167	0.028019						1.58167	-0.030285
	1.58333	0.028856						1.58333	-0.029505
	1.585	0.029252						1.585	-0.029581
	1.58667	0.029347						1.58667	-0.030233
	1.58833	0.027633						1.58833	-0.030227
	1.59	0.027347						1.59	-0.029975
	1.59167	0.027839						1.59167	-0.030239
	1.59333	0.027751						1.59333	-0.030901
	1.595	0.027217						1.595	-0.030959
	1.59667	0.025923						1.59667	-0.030656
	1.59833	0.025751						1.59833	-0.031307
	1.6	0.02548						1.6	-0.030354
	1.60167	0.024693						1.60167	-0.030478
	1.60333	0.024258						1.60333	-0.030342
	1.605	0.023404						1.605	-0.030085
	1.60667	0.023324						1.60667	-0.030214
	1.60833	0.023083						1.60833	-0.031291
	1.61	0.023548						1.61	-0.03097
	1.61167	0.023683						1.61167	-0.031027
	1.61333	0.024063						1.61333	-0.03155
	1.615	0.023534						1.615	-0.031383
	1.61667	0.023384						1.61667	-0.030155
	1.61833	0.023114						1.61833	-0.030183
	1.62	0.022117						1.62	-0.030135
	1.62167	0.021282						1.62167	-0.029551
	1.62333	0.020971						1.62333	-0.02935
	1.625	0.020616						1.625	-0.028983
	1.62667	0.020512						1.62667	-0.028859
	1.62833	0.01957						1.62833	-0.02887
	1.63	0.018296						1.63	-0.029497
	1.63167	0.017112						1.63167	-0.029332
	1.63333	0.01699						1.63333	-0.029123
	1.635	0.01599						1.635	-0.029677
	1.63667	0.015307						1.63667	-0.030031
	1.63833	0.015104						1.63833	-0.030602
	1.64	0.014407						1.64	-0.030382
	1.64167	0.013892						1.64167	-0.029997
	1.64333	0.012733						1.64333	-0.029227
	1.645	0.012565						1.645	-0.029429
	1.64667	0.012148						1.64667	-0.02938
	1.64833	0.011764						1.64833	-0.028945
	1.65	0.010712						1.65	-0.028675
	1.65167	0.011019						1.65167	-0.028964
	1.65333	0.010305						1.65333	-0.028374
	1.655	0.009707						1.655	-0.028541
	1.65667	0.01011						1.65667	-0.027955
	1.65833	0.010401						1.65833	-0.028288
	1.66	0.010722						1.66	-0.02757
	1.66167	0.010867						1.66167	-0.027514
	1.66333	0.010748						1.66333	-0.026764
	1.665	0.00982						1.665	-0.026369
	1.66667	0.009483						1.66667	-0.026462
	1.66833	0.008611						1.66833	-0.025563
	1.67	0.008273						1.67	-0.025329
	1.67167	0.008573						1.67167	-0.025791
	1.67333	0.009007						1.67333	-0.026344
	1.675	0.008445						1.675	-0.026594
	1.67667	0.008973						1.67667	-0.026801
	1.67833	0.008504						1.67833	-0.026757
	1.68	0.008335						1.68	-0.026624
	1.68167	0.008888						1.68167	-0.026295
	1.68333	0.008739						1.68333	-0.026905
	1.685	0.009593						1.685	-0.02718
	1.68667	0.009537						1.68667	-0.027039
	1.68833	0.010554						1.68833	-0.026567
	1.69	0.011064						1.69	-0.026343
	1.69167	0.010978						1.69167	-0.025878
	1.69333	0.010116						1.69333	-0.026087
	1.695	0.010076						1.695	-0.026626
	1.69667	0.008412						1.69667	-0.025925
	1.69833	0.007497						1.69833	-0.026382
	1.7	0.007118						1.7	-0.027064
	1.70167	0.005755						1.70167	-0.026496
	1.70333	0.005975						1.70333	-0.026726
	1.705	0.007073						1.705	-0.027895
	1.70667	0.006944						1.70667	-0.028123
	1.70833	0.0066						1.70833	-0.028775
	1.71	0.006867						1.71	-0.028841
	1.71167	0.007394						1.71167	-0.029032
	1.71333	0.007472						1.71333	-0.029517
	1.715	0.007008						1.715	-0.030026
	1.71667	0.006643						1.71667	-0.030181
	1.71833	0.006687						1.71833	-0.030191
	1.72	0.006382						1.72	-0.030016
	1.72167	0.006011						1.72167	-0.030642
	1.72333	0.005921						1.72333	-0.030332
	1.725	0.006241						1.725	-0.030041
	1.72667	0.006515						1.72667	-0.030249
	1.72833	0.005867						1.72833	-0.030317
	1.73	0.004901						1.73	-0.030713
	1.73167	0.005147						1.73167	-0.031055
	1.73333	0.005111						1.73333	-0.030244
	1.735	0.003869						1.735	-0.03016
	1.73667	0.003911						1.73667	-0.031312
	1.73833	0.003749						1.73833	-0.031469
	1.74	0.003474						1.74	-0.031981
	1.74167	0.002807						1.74167	-0.031748
	1.74333	0.002039						1.74333	-0.032171
	1.745	0.001504						1.745	-0.032353
	1.74667	-5e-06						1.74667	-0.032523
	1.74833	-0.000121						1.74833	-0.033178
	1.75	-0.000483						1.75	-0.03362
	1.75167	0.000446						1.75167	-0.034718
	1.75333	0.000201						1.75333	-0.03458
	1.755	0.000315						1.755	-0.034607
	1.75667	0.000452						1.75667	-0.034523
	1.75833	0.001047						1.75833	-0.034318
	1.76	0.000559						1.76	-0.033514
	1.76167	0.001251						1.76167	-0.033991
	1.76333	0.000647						1.76333	-0.033903
	1.765	-0.000102						1.765	-0.034191
	1.76667	-0.000478						1.76667	-0.033294
	1.76833	-0.001159						1.76833	-0.033903
	1.77	-0.00144						1.77	-0.033736
	1.77167	-0.001967						1.77167	-0.034241
	1.77333	-0.002882						1.77333	-0.034141
	1.775	-0.003216						1.775	-0.034187
	1.77667	-0.003572						1.77667	-0.03446
	1.77833	-0.004435						1.77833	-0.033871
	1.78	-0.004003						1.78	-0.034144
	1.78167	-0.003429						1.78167	-0.034069
	1.78333	-0.003276						1.78333	-0.03366
	1.785	-0.002597						1.785	-0.034142
	1.78667	-0.002036						1.78667	-0.034492
	1.78833	-0.002029						1.78833	-0.034873
	1.79	-0.001946						1.79	-0.034368
	1.79167	-0.002299						1.79167	-0.033994
	1.79333	-0.002857						1.79333	-0.033905
	1.795	-0.003109						1.795	-0.034316
	1.79667	-0.002932						1.79667	-0.033699
	1.79833	-0.002105						1.79833	-0.033808
	1.8	-0.002844						1.8	-0.033927
	1.80167	-0.001922						1.80167	-0.033095
	1.80333	-0.001224						1.80333	-0.03399
	1.805	-0.001435						1.805	-0.033997
	1.80667	-0.000315						1.80667	-0.03375
	1.80833	-0.000307						1.80833	-0.034337
	1.81	-0.000413						1.81	-0.033788
	1.81167	-0.000111						1.81167	-0.033339
	1.81333	-0.000309						1.81333	-0.033222
	1.815	-0.00124						1.815	-0.033295
	1.81667	-0.001232						1.81667	-0.033723
	1.81833	-0.000319						1.81833	-0.032932
	1.82	-0.000583						1.82	-0.032318
	1.82167	-0.000519						1.82167	-0.031708
	1.82333	-0.000513						1.82333	-0.031843
	1.825	-0.000156						1.825	-0.032531
	1.82667	0.000509						1.82667	-0.03254
	1.82833	0.000339						1.82833	-0.03232
	1.83	0.001575						1.83	-0.032221
	1.83167	0.001798						1.83167	-0.032147
	1.83333	0.001942						1.83333	-0.032129
	1.835	0.0011						1.835	-0.031992
	1.83667	0.001296						1.83667	-0.031728
	1.83833	0.00054						1.83833	-0.031483
	1.84	0.000263						1.84	-0.031839
	1.84167	-0.000386						1.84167	-0.032521
	1.84333	-0.000941						1.84333	-0.033103
	1.845	-0.001263						1.845	-0.033177
	1.84667	-0.000893						1.84667	-0.033624
	1.84833	-0.001187						1.84833	-0.034034
	1.85	-0.001709						1.85	-0.035177
	1.85167	-0.001499						1.85167	-0.034916
	1.85333	-0.001711						1.85333	-0.035097
	1.855	-0.001918						1.855	-0.034683
	1.85667	-0.001786						1.85667	-0.035179
	1.85833	-0.002426						1.85833	-0.035254
	1.86	-0.001296						1.86	-0.034825
	1.86167	-0.000638						1.86167	-0.035341
	1.86333	-0.000841						1.86333	-0.035252
	1.865	-7.7e-05						1.865	-0.034993
	1.86667	2.3e-05						1.86667	-0.03533
	1.86833	2.7e-05						1.86833	-0.03509
	1.87	-0.000334						1.87	-0.034976
	1.87167	-0.000573						1.87167	-0.034393
	1.87333	-0.000618						1.87333	-0.034886
	1.875	-2e-06						1.875	-0.035727
	1.87667	-0.000157						1.87667	-0.036245
	1.87833	-0.000337						1.87833	-0.035371
	1.88	0.00017						1.88	-0.034802
	1.88167	-7.6e-05						1.88167	-0.033919
	1.88333	-0.000359						1.88333	-0.03395
	1.885	-0.0005						1.885	-0.034441
	1.88667	-0.00075						1.88667	-0.034156
	1.88833	-0.000147						1.88833	-0.034001
	1.89	-0.00125						1.89	-0.034797
	1.89167	-0.001584						1.89167	-0.034857
	1.89333	-0.001383						1.89333	-0.034937
	1.895	-0.000849						1.895	-0.035855
	1.89667	0.000348						1.89667	-0.035791
	1.89833	0.001233						1.89833	-0.036148
	1.9	0.000805						1.9	-0.036586
	1.90167	0.000307						1.90167	-0.037399
	1.90333	-4.5e-05						1.90333	-0.036681
	1.905	-0.000506						1.905	-0.037609
	1.90667	-0.000523						1.90667	-0.036543
	1.90833	-0.000636						1.90833	-0.036025
	1.91	-0.000909						1.91	-0.036278
	1.91167	-0.001194						1.91167	-0.036402
	1.91333	-0.001937						1.91333	-0.036383
	1.915	-0.002639						1.915	-0.036034
	1.91667	-0.002818						1.91667	-0.036425
	1.91833	-0.002871						1.91833	-0.036631
	1.92	-0.003151						1.92	-0.037638
	1.92167	-0.002626						1.92167	-0.038347
	1.92333	-0.00277						1.92333	-0.038649
	1.925	-0.00326						1.925	-0.037239
	1.92667	-0.003313						1.92667	-0.036592
	1.92833	-0.003669						1.92833	-0.036638
	1.93	-0.003939						1.93	-0.036103
	1.93167	-0.00438						1.93167	-0.035497
	1.93333	-0.004021						1.93333	-0.035695
	1.935	-0.004043						1.935	-0.03535
	1.93667	-0.003132						1.93667	-0.035584
	1.93833	-0.003314						1.93833	-0.035869
	1.94	-0.003207						1.94	-0.036147
	1.94167	-0.003123						1.94167	-0.036239
	1.94333	-0.003959						1.94333	-0.036267
	1.945	-0.003708						1.945	-0.035641
	1.94667	-0.003179						1.94667	-0.036102
	1.94833	-0.004556						1.94833	-0.03715
	1.95	-0.005049						1.95	-0.037211
	1.95167	-0.004847						1.95167	-0.037452
	1.95333	-0.00441						1.95333	-0.037304
	1.955	-0.004505						1.955	-0.036944
	1.95667	-0.004252						1.95667	-0.036698
	1.95833	-0.005111						1.95833	-0.036223
	1.96	-0.005305						1.96	-0.036749
	1.96167	-0.005299						1.96167	-0.037182
	1.96333	-0.006334						1.96333	-0.03809
	1.965	-0.006437						1.965	-0.039229
	1.96667	-0.005735						1.96667	-0.039156
	1.96833	-0.005914						1.96833	-0.039505
	1.97	-0.006304						1.97	-0.039125
	1.97167	-0.006852						1.97167	-0.039219
	1.97333	-0.006606						1.97333	-0.038143
	1.975	-0.006883						1.975	-0.038062
	1.97667	-0.007381						1.97667	-0.038117
	1.97833	-0.00814						1.97833	-0.03792
	1.98	-0.008856						1.98	-0.03845
	1.98167	-0.009098						1.98167	-0.038626
	1.98333	-0.008716						1.98333	-0.038789
	1.985	-0.008785						1.985	-0.038229
	1.98667	-0.008196						1.98667	-0.038356
	1.98833	-0.008383						1.98833	-0.037592
	1.99	-0.008475						1.99	-0.037923
	1.99167	-0.008495						1.99167	-0.037819
	1.99333	-0.008959						1.99333	-0.038042
	1.995	-0.008455						1.995	-0.037702
	1.99667	-0.008385						1.99667	-0.037924
	1.99833	-0.007817						1.99833	-0.038703
	2	-0.007208						2	-0.038163
	2.00167	-0.007048						2.00167	-0.038325
	2.00333	-0.007483						2.00333	-0.038035
	2.005	-0.008195						2.005	-0.037932
	2.00667	-0.007948						2.00667	-0.037427
	2.00833	-0.007917						2.00833	-0.038805
	2.01	-0.007694						2.01	-0.039052
	2.01167	-0.007565						2.01167	-0.038398
	2.01333	-0.007024						2.01333	-0.038382
	2.015	-0.007215						2.015	-0.03841
	2.01667	-0.007354						2.01667	-0.037683
	2.01833	-0.007552						2.01833	-0.037539
	2.02	-0.007729						2.02	-0.037454
	2.02167	-0.006902						2.02167	-0.037953
	2.02333	-0.00643						2.02333	-0.0381
	2.025	-0.004501						2.025	-0.037254
	2.02667	-0.002735						2.02667	-0.038037
	2.02833	-0.002423						2.02833	-0.038148
	2.03	-0.001493						2.03	-0.037662
	2.03167	-0.000126						2.03167	-0.036131
	2.03333	0.001177						2.03333	-0.035191
	2.035	0.001922						2.035	-0.034068
	2.03667	0.003463						2.03667	-0.032577
	2.03833	0.004718						2.03833	-0.031651
	2.04	0.006221						2.04	-0.030683
	2.04167	0.008326						2.04167	-0.029119
	2.04333	0.010081						2.04333	-0.026279
	2.045	0.011474						2.045	-0.024969
	2.04667	0.013619						2.04667	-0.023209
	2.04833	0.015878						2.04833	-0.020949
	2.05	0.017686						2.05	-0.019968
	2.05167	0.0199						2.05167	-0.018284
	2.05333	0.021441						2.05333	-0.016676
	2.055	0.023142						2.055	-0.014522
	2.05667	0.025539						2.05667	-0.012251
	2.05833	0.027756						2.05833	-0.009504
	2.06	0.030083						2.06	-0.007106
	2.06167	0.032435						2.06167	-0.003591
	2.06333	0.033331						2.06333	-0.000185
	2.065	0.03475						2.065	0.003176
	2.06667	0.035613						2.06667	0.006547
	2.06833	0.036943						2.06833	0.009898
	2.07	0.038608						2.07	0.012515
	2.07167	0.040526						2.07167	0.015074
	2.07333	0.041928						2.07333	0.017091
	2.075	0.04271						2.075	0.019478
	2.07667	0.043296						2.07667	0.022727
	2.07833	0.044035						2.07833	0.024993
	2.08	0.044946						2.08	0.028071
	2.08167	0.045615						2.08167	0.030673
	2.08333	0.045727						2.08333	0.032752
	2.085	0.045928						2.085	0.035021
	2.08667	0.046414						2.08667	0.037183
	2.08833	0.047235						2.08833	0.039634
	2.09	0.047419						2.09	0.041744
	2.09167	0.048033						2.09167	0.043323
	2.09333	0.048121						2.09333	0.044935
	2.095	0.048569						2.095	0.045907
	2.09667	0.048566						2.09667	0.046451
	2.09833	0.049598						2.09833	0.047362
	2.1	0.049625						2.1	0.048841
	2.10167	0.049512						2.10167	0.049547
	2.10333	0.049018						2.10333	0.050561
	2.105	0.047151						2.105	0.051368
	2.10667	0.045758						2.10667	0.052169
	2.10833	0.044481						2.10833	0.052243
	2.11	0.042705						2.11	0.052875
	2.11167	0.041761						2.11167	0.052525
	2.11333	0.039818						2.11333	0.053246
	2.115	0.039051						2.115	0.053607
	2.11667	0.038436						2.11667	0.052923
	2.11833	0.037653						2.11833	0.052259
	2.12	0.035402						2.12	0.050842
	2.12167	0.034607						2.12167	0.049307
	2.12333	0.032797						2.12333	0.048173
	2.125	0.030927						2.125	0.046853
	2.12667	0.02954						2.12667	0.045444
	2.12833	0.027457						2.12833	0.044213
	2.13	0.025506						2.13	0.043524
	2.13167	0.02281						2.13167	0.041801
	2.13333	0.02061						2.13333	0.041361
	2.135	0.018139						2.135	0.040101
	2.13667	0.015623						2.13667	0.039018
	2.13833	0.013451						2.13833	0.037944
	2.14	0.009983						2.14	0.035202
	2.14167	0.008181						2.14167	0.031868
	2.14333	0.005429						2.14333	0.029188
	2.145	0.003764						2.145	0.026361
	2.14667	0.003166						2.14667	0.024083
	2.14833	0.001135						2.14833	0.020708
	2.15	-0.000388						2.15	0.017334
	2.15167	-0.001767						2.15167	0.013283
	2.15333	-0.00389						2.15333	0.01063
	2.155	-0.005265						2.155	0.007942
	2.15667	-0.007006						2.15667	0.005322
	2.15833	-0.007583						2.15833	0.00269
	2.16	-0.008735						2.16	-0.000135
	2.16167	-0.009233						2.16167	-0.002842
	2.16333	-0.009647						2.16333	-0.006022
	2.165	-0.010743						2.165	-0.008213
	2.16667	-0.011899						2.16667	-0.010328
	2.16833	-0.012397						2.16833	-0.012411
	2.17	-0.012338						2.17	-0.014902
	2.17167	-0.012679						2.17167	-0.016465
	2.17333	-0.014279						2.17333	-0.018817
	2.175	-0.014786						2.175	-0.019361
	2.17667	-0.015515						2.17667	-0.021785
	2.17833	-0.015407						2.17833	-0.022975
	2.18	-0.015941						2.18	-0.024022
	2.18167	-0.016397						2.18167	-0.025297
	2.18333	-0.016878						2.18333	-0.026772
	2.185	-0.017262						2.185	-0.028568
	2.18667	-0.01733						2.18667	-0.03067
	2.18833	-0.017148						2.18833	-0.031178
	2.19	-0.016806						2.19	-0.033232
	2.19167	-0.017671						2.19167	-0.034406
	2.19333	-0.017553						2.19333	-0.03502
	2.195	-0.017682						2.195	-0.035292
	2.19667	-0.018055						2.19667	-0.03567
	2.19833	-0.018417						2.19833	-0.037401
	2.2	-0.019771						2.2	-0.037956
	2.20167	-0.019956						2.20167	-0.038585
	2.20333	-0.019967						2.20333	-0.038598
	2.205	-0.020619						2.205	-0.039474
	2.20667	-0.020517						2.20667	-0.039847
	2.20833	-0.021041						2.20833	-0.040632
	2.21	-0.022076						2.21	-0.040807
	2.21167	-0.021599						2.21167	-0.040976
	2.21333	-0.021858						2.21333	-0.041948
	2.215	-0.022134						2.215	-0.042506
	2.21667	-0.023161						2.21667	-0.043086
	2.21833	-0.023659						2.21833	-0.043889
	2.22	-0.023406						2.22	-0.044454
	2.22167	-0.023978						2.22167	-0.045282
	2.22333	-0.023651						2.22333	-0.045626
	2.225	-0.023822						2.225	-0.045324
	2.22667	-0.024126						2.22667	-0.045836
	2.22833	-0.024831						2.22833	-0.045227
	2.23	-0.025835						2.23	-0.046155
	2.23167	-0.026019						2.23167	-0.045798
	2.23333	-0.025258						2.23333	-0.046095
	2.235	-0.024943						2.235	-0.045761
	2.23667	-0.025337						2.23667	-0.046465
	2.23833	-0.025542						2.23833	-0.047274
	2.24	-0.025593						2.24	-0.047194
	2.24167	-0.025848						2.24167	-0.047505
	2.24333	-0.025479						2.24333	-0.047651
	2.245	-0.026185						2.245	-0.047687
	2.24667	-0.027045						2.24667	-0.048767
	2.24833	-0.027699						2.24833	-0.049146
	2.25	-0.028094						2.25	-0.048873
	2.25167	-0.028013						2.25167	-0.049531
	2.25333	-0.028769						2.25333	-0.049161
	2.255	-0.028598						2.255	-0.050243
	2.25667	-0.026908						2.25667	-0.0494
	2.25833	-0.027503						2.25833	-0.050736
	2.26	-0.026848						2.26	-0.050215
	2.26167	-0.027452						2.26167	-0.050896
[truncated: 42,324 more rows]
